# Supplementary material for: Genetic Editing of Tomato Golgi-Localized Nucleotide Sugar Transporter 1.1 Promotes Immunity Against Phytophthora infestans
Source: Genes (Basel). 2025 Apr 21;16(4):470. doi: 10.3390/genes16040470 (PMC12026973; doi:10.3390/genes16040470)
Supplement: Supplementary file 1 [file genes-16-00470-s001.zip]

Archive with 3 entries (3 files):
- Supplemental Dataset 1.xlsx
- Supplemental Figure.pdf
- Supplemental Table 1-3.xlsx
