# Supplementary material for: Genetic Editing of Tomato Golgi-Localized Nucleotide Sugar Transporter 1.1 Promotes Immunity Against Phytophthora infestans
Source: Genes (Basel). 2025 Apr 21;16(4):470. doi: 10.3390/genes16040470 (PMC12026973; doi:10.3390/genes16040470)
Supplement: Supplementary file 1 [file genes-16-00470-s001.zip › Supplemental Dataset 1.xlsx]

## Sheet: Sheet1
Supplemental Dataset 1 The FPKM of the wildtype, Slgonst1.1 and Slgonst1.2 by mapping to Solanum lycopersicum genome.
gene	WT1.fpkm	WT2.fpkm	WT3.fpkm	Slgonst1.1-1.fpkm	Slgonst1.1-2.fpkm	Slgonst1.1-3.fpkm	Slgonst1.2-1.fpkm	Slgonst1.2-2.fpkm	Slgonst1.2-3.fpkm
Solyc02g071030.2.1	5785.46	5624.59	5401.58	4878.36	6935.9	5209.86	11742.2	10481.1	9106.29
Solyc03g005760.1.1	7013.96	6694.43	6756.05	6081.24	8208.69	6919.55	9242.83	8092.12	6950.94
Solyc09g097770.3.1	1293.23	1215.06	1255.56	5244.85	1390.26	3680.1	9706.62	5635.74	6755.57
Solyc02g071020.3.1	3690.62	3812.65	3527.81	3179.74	4483.48	3376.31	7756.24	6739.12	6013.23
Solyc02g071010.1.1	1838.73	1962.5	1906.95	2710.42	2226.71	2457.83	7684.79	6488.57	5849.05
Solyc09g010800.5.1	6954.76	6334.96	6633.32	5425.31	6034.81	5172.6	6238.8	5702.49	5843.83
Solyc09g065910.3.1	3505.6	3815.24	3740	3061.45	3269.67	2823.86	6625.21	5165.94	5648.48
Solyc02g070940.1.1	4247.57	4248.63	4070.61	3049.91	4097.73	3252	6816.04	6404.62	5425.88
Solyc07g047850.3.1	2367.26	2488.63	2319.59	2765.96	2573.15	2728.24	5793.7	5166.1	5181.08
Solyc07g066150.1.1	2205.74	2308.34	2261.06	2189.55	1972.78	2053.36	5415.6	4605.15	5019.19
Solyc02g070970.1.1	352.332	443.049	377.046	1078.12	686.893	879.25	5754.8	5099.01	4552.26
Solyc06g054260.1.1	2700.04	2376.48	2521.24	2431.16	2597.44	2707.1	4498.09	4338.57	4418.46
Solyc03g005770.3.1	3814.07	4008.75	3783.21	2888.12	3881.67	3189.26	6554.48	5503.02	4331.22
Solyc10g044520.3.1	2047.72	2247.88	2020.66	1996.92	1790.29	1823.69	4813.13	3653.49	4316.65
Solyc07g043400.1.1	2257.6	2063	2092.56	883.852	2415.48	1317.52	3629.85	3744.63	3737.48
Solyc03g034220.3.1	1375.7	1336.07	1324.66	1673.73	1005.03	1411.41	3426.13	3488.62	3722.25
Solyc04g082010.1.1	1591.59	1875.98	1684.46	1694.8	1532.65	1510.39	4090.85	3831.36	3542.08
Solyc05g025600.1.1	1272.5	1209.44	1305.62	1515.88	1253.91	1366.82	3276.03	3672.03	3506.51
Solyc10g007690.3.1	2538.31	2465.49	2662.41	1543.93	2453.17	1844.92	3633.65	2631.04	3099.17
Solyc02g071000.1.1	589.756	649.615	548.107	881.131	692.265	789.857	3977.03	3172.92	3070.02
Solyc10g006230.3.1	2101.47	1937.59	2038.66	1388.28	1880.93	1553.24	3113.26	2638.49	2930.33
Solyc12g011450.2.1	1782	1917.1	1760.58	1330.78	1952.63	1443.99	3508.25	2682.25	2858.75
Solyc07g064160.3.1	3039.46	3438.36	3159.42	1001.63	2702.47	1605.08	4441.16	2071.49	2844.34
Solyc10g077120.3.1	1632	1569.89	1529.71	1378.4	1236.82	1346.11	2682.97	2720.3	2822.97
Solyc02g070950.1.1	501.403	580.707	537.783	619.99	628.984	595.936	3686.1	2929.03	2782.73
Solyc09g014520.3.1	1301.47	1391.7	1285.38	1413.41	1491.7	1434.43	2840.68	2916.32	2729.22
Solyc05g012580.1.1	1827.98	1820.61	1807.11	1834.53	2485.8	2353.33	2316.88	2797.14	2584.23
Solyc08g082190.3.1	6969.28	4983.88	6290.8	1694.19	4764.93	3010.23	2756.86	2684.47	2533.41
Solyc07g066310.3.1	2583.39	3074.08	2663.56	1829.1	2222.71	1882.72	3708.06	2661.96	2491.23
Solyc12g099650.2.1	722.82	803.315	839.051	1008.39	933.277	1011.28	2983.11	2606.66	2248.23
Solyc07g043420.3.1	739.65	545.328	678.42	454.243	865.645	622.55	1572.38	2569.01	2202.5
Solyc02g063150.3.1	640.736	683.446	643.644	1040.15	582.679	817.836	2193.03	2065.5	2149.87
Solyc03g115900.4.1	963.181	1091.96	1040.35	1065.64	1103.56	1091.53	2283.45	2078.98	2144.11
Solyc12g006140.2.1	450.453	565.096	509.683	541.107	668.599	547.199	3405.23	1737.42	2107.31
Solyc01g111170.3.1	2892.55	2543.22	2757.73	2478.76	2113.1	2182.34	2085.74	2514.77	2073.51
Solyc02g069460.3.1	971.467	1026.54	1055.66	900.813	958.028	844.846	2168.49	1790.11	2039.51
Solyc05g056080.4.1	1327.31	1640.54	1309.27	862.973	1150.65	935.939	2185.07	1695.74	2038.6
Solyc06g063370.3.1	892.024	1051.09	951.242	887.024	932.996	842.153	2407.9	1937.3	1954.91
Solyc01g105050.3.1	691.998	715.508	694.213	950.672	718.723	834.596	1796.17	2124.95	1915.43
Solyc07g044860.3.1	1029.83	995.461	1022.99	972.151	993.927	956.633	2039.82	1776.81	1895.94
Solyc07g064130.2.1	2619.74	2227.25	2359.24	2246.84	2392.69	2210.85	1965.1	1984.76	1799.59
Solyc02g090030.2.1	1111.48	1110.78	1121.58	866.514	1140.06	959.298	1924.34	1911.77	1782.97
Solyc03g005780.3.1	412.863	440.137	413.359	692.388	432.512	577.317	2490.95	1898.04	1734.87
Solyc02g065400.3.1	1046.05	1004.18	1016.52	910.046	1101.2	923.906	2192.15	1712.77	1730.05
Solyc06g082940.3.1	1000.69	954.842	1031.81	792.82	973.668	775.21	1551.63	1557.8	1725.43
Solyc12g089110.1.1	2523.79	2095.43	2231.13	1402.37	1820.41	1626.13	1252.52	1740.37	1562.11
Solyc07g063600.3.1	737.634	813.333	759.995	613.665	769.807	611.289	1662.14	1556.86	1544.08
Solyc01g105030.3.1	911.127	859.476	886.812	792.586	870.206	805.257	1829.63	1494.55	1530.33
Solyc12g094620.3.1	1684.56	1413.35	1568.73	1332.82	1250.91	1255.45	1502.37	1272.66	1497.19
Solyc02g079950.3.1	728.109	676.591	751.191	715.369	788.778	700.888	1690.49	1453.15	1398.7
Solyc02g070980.1.1	168.232	163.303	160.567	266.572	171.541	230.597	2367.38	1081.02	1371.7
Solyc08g074480.1.1	1350.81	1586.81	1468.73	532.342	1148.23	808.636	1397.89	1110.34	1311.07
Solyc12g056830.1.1	581.86	549	573.372	568.688	454.902	560.284	1228.06	1060.28	1304.03
Solyc06g074200.4.1	659.986	663.559	643.521	545.056	519.275	537.948	1221.21	1162.28	1288.47
Solyc08g013670.3.1	685.183	589.416	668.937	585.662	614.143	567.84	1251.9	1153.37	1286.54
Solyc04g009030.3.1	699.267	725.824	683.815	516.604	537.06	525.29	1612.7	1171.67	1256.1
Solyc02g084440.4.1	1470.57	1333.58	1418.98	578.128	1306.72	861.222	1622.95	1005.11	1184.7
Solyc09g010630.3.1	1386.96	1232.95	1280.98	1197.66	1614.82	1340.5	1074.76	1228.38	1182.92
Solyc10g086580.2.1	908.152	804.843	853.492	448.218	574.856	484.062	2176.47	585.325	1179.4
Solyc06g009630.1.1	1088.76	1208.09	1110.29	827.106	1072.13	799.646	1257.14	1196.65	1120.86
Solyc06g082950.4.1	730.813	672.163	694.14	555.978	703.052	566.849	1223.01	1022.91	1049.02
Solyc07g041720.1.1	351.037	364.919	346.059	102.826	200.391	157.022	974.217	893.382	1034.07
Solyc05g056060.4.1	655.324	624.497	642.14	470.852	625.877	518.984	992.674	862.426	999.79
Solyc09g063130.3.1	544.709	490.95	525.404	520.181	510.682	506.328	991.172	928.239	989.545
Solyc03g115980.1.1	403.9	434.556	446.141	481.376	503.057	493.3	1142.58	943.278	979.599
Solyc02g070990.1.1	81.4443	93.7701	92.7523	168.307	177.141	166.882	1581.78	902.765	978.898
Solyc02g077880.3.1	1141.43	1178.19	1199.52	690.648	1377.3	919.228	1213.07	1096.24	978.514
Solyc09g007930.2.1	738.224	729.51	647.46	732.785	807.687	709.278	488.834	1287.26	952.899
Solyc03g120640.3.1	543.084	561.711	559.825	538.743	541.766	567.338	938.337	1088.43	944.54
Solyc01g099770.3.1	844.673	885.629	875.962	626.798	760.992	672.441	965.979	926.006	893.404
Solyc10g075110.2.1	27.7469	6.81803	21.024	1688.04	214.381	1071.69	102.447	1242.36	860.15
Solyc06g076140.4.1	1205.73	1258.56	1145.55	799.075	620.967	687.011	1075.21	661.148	817.142
Solyc04g080960.4.1	1556.25	1488.94	1496.1	691.362	1138.4	846.967	1037.55	657.038	813.753
Solyc08g006930.3.1	476.539	578.408	506.117	413.334	399.888	412.924	1132.69	811.746	808.195
Solyc12g008560.1.1	675.102	602.365	696.225	752.114	788.803	681.41	1051.78	771.352	791.306
Solyc01g095410.3.1	743.62	731.557	730.846	576.775	688.71	586.179	768.726	672.233	789.919
Solyc07g043390.4.1	523.011	412.505	485.741	219.382	621.088	350.065	754.878	753.631	787.893
Solyc12g013710.2.1	175.851	198.467	169.476	270.084	194.963	249.531	724.641	739.972	774.981
Solyc11g021060.2.1	5.05776	2.46643	6.54332	1320.03	18.839	751.255	302.85	850.48	741.933
Solyc07g007250.4.1	20.8035	6.24337	9.27038	5894.56	627.735	3664.15	222.785	1089.52	731.315
Solyc08g076220.3.1	712.778	665.606	719.175	445.976	562.798	489.193	805.75	558.737	723.559
Solyc05g010420.2.1	660.228	656.04	658.236	3464.91	636.983	2272.07	644.706	765.061	718.936
Solyc10g079820.2.1	575.273	526.556	540.979	642.596	617.831	562.908	628.063	751.782	714.745
Solyc02g080540.1.1	472.872	489.489	428.146	338.205	414.08	363.78	863.736	555.825	698.6
Solyc06g066000.3.1	511.448	494.918	470.632	338.075	394.961	363.111	763.913	543.118	695.369
Solyc08g078020.1.1	319.802	320.003	289.822	292.157	322.595	339.233	470.442	607.749	690.566
Solyc05g013630.1.1	1264.44	1156.48	1247.65	930.828	681.994	821.113	1015.27	486.235	662.779
Solyc11g022590.1.1	63.8568	25.5882	51.4747	988.462	157.999	685.551	504.292	658.884	661.526
Solyc08g006890.3.1	711.981	601.642	678.535	580.97	687.819	568.715	523.063	730.454	655.699
Solyc03g097870.4.1	833.981	841.844	813.08	453.083	643.76	544.732	560.644	555.112	643.264
Solyc04g025040.1.1	1202.4	915.914	1080.88	586.719	830.462	660.441	565.295	726.465	640.245
Solyc12g150101.1.1	187.306	201.952	190.317	235.178	206.575	196.912	671.109	562.016	629.653
Solyc07g065840.2.1	768.1	759.068	780.357	648.263	1055.91	830.264	565.294	674.61	621.712
Solyc01g006400.4.1	127.838	91.8518	118.254	3559.45	305.941	2226.36	278.009	877.608	615.012
Solyc01g101060.4.1	845.759	804.822	813.547	677.363	1336.15	877.035	369.013	746.885	607.641
Solyc10g077040.2.1	283.459	301.354	286.887	356.412	271.516	313.094	618.235	517.407	585.113
Solyc04g058150.3.1	921.404	1105.4	934.69	381.835	542.913	476.307	806.317	557.016	581.045
Solyc01g079470.4.1	692.764	990.309	821.483	181.356	599.252	333.015	723.754	447.493	580.891
Solyc01g079880.3.1	1018.57	996.175	989.967	638.752	1013.78	786.211	393.285	713.668	578.39
Solyc04g074580.1.1	542.526	428.089	496.158	595.156	623.909	588.091	342.464	801.451	570.951
Solyc05g055160.3.1	690.937	642.881	681.785	455.006	720.843	521.699	473.574	626.779	569.29
Solyc09g075210.3.1	256.156	302.318	294.533	92.0059	117.402	101.868	1927.52	86.2381	567.244
Solyc09g097780.2.1	476.99	407.716	475.974	685.882	864.184	660.542	1058.36	815.256	563.645
Solyc12g088670.2.1	1379.32	1331.67	1329.71	430.457	907.678	619.021	846.562	407.766	560.382
Solyc10g075160.1.1	278.414	222.261	250.316	957.503	272.548	646.239	681.401	604.563	552.585
Solyc04g007790.3.1	437.52	568.637	501.771	842.023	634.883	781.63	479.921	486.878	551.698
Solyc04g077020.3.1	344.854	356.147	346.395	376.772	518.162	399.396	547.479	504.38	540.313
Solyc09g072750.2.1	16.77	15.473	16.0964	830.547	207.45	564.665	222.757	699.806	537.232
Solyc12g010060.2.1	426.97	413.188	459.715	361.579	360.367	341	450.105	458.703	527.165
Solyc09g092110.4.1	118.927	67.1521	107.389	263.225	232.474	258.739	499.108	510.8	513.035
Solyc11g006460.3.1	521.427	473.276	480.913	468.211	575.825	485.129	461.037	535.445	507.57
Solyc09g072753.1.1	15.4633	6.51645	9.55153	1145.55	107.074	740.941	203.15	648.787	505.341
Solyc07g054730.1.1	473.621	381.474	436.012	562.695	481.577	459.262	310.332	709.187	497.187
Solyc10g006900.3.1	123.78	143.656	133.102	132.133	152.059	135.871	423.228	517.141	492.392
Solyc03g098780.2.1	29.6891	33.8477	32.7699	4288.11	136.695	2545.28	489.198	437.012	486.579
Solyc01g109660.2.1	1092.56	984.901	1124.56	649.48	812.763	642.098	629.908	637.873	474.321
Solyc01g109040.4.1	218.978	264.841	224.828	172.973	197.803	174.106	470.506	406.925	450.534
Solyc10g008410.1.1	214.913	133.097	166.155	110.193	211.645	151.501	267.009	452.719	437.163
Solyc04g082000.4.1	186.737	247.937	195.94	203.554	170.769	178.929	522.472	451.974	433.937
Solyc06g083680.3.1	194.189	207.513	195.084	182.139	177.688	193.521	414.134	364.075	433.335
Solyc08g067320.3.1	117.16	147.74	122.797	334.697	265.863	270.085	496.43	495.076	425.057
Solyc05g056050.3.1	157.348	199.614	169.826	174.695	177.07	190.885	501.887	353.408	418.454
Solyc02g086180.4.1	121.205	102.577	112.888	58.9989	158.985	91.0158	387.148	375.126	417.204
Solyc02g069450.3.1	200.418	214.042	209.248	190.817	196.655	182.447	429.221	370.616	415.052
Solyc01g108910.4.1	178.284	220.05	218.826	176.247	239.943	186.493	492.612	346.575	413.415
Solyc06g073300.1.1	306.608	315.6	316.306	383.849	310.599	305.704	392.082	443.534	401.929
Solyc03g034370.1.1	624.295	758.421	730.751	892.704	215.045	650.001	346.227	421.389	395.683
Solyc01g099840.3.1	369.098	369.124	376.906	271.501	393.118	328.337	329.256	442.895	390.388
Solyc12g005630.2.1	333.363	362.598	340.925	285.454	287.873	284.629	452.198	315.559	389.526
Solyc10g078960.2.1	265.349	253.602	278.526	361.081	254.452	296.444	317.441	367.307	389.198
Solyc11g010230.2.1	319.844	303.633	304.442	299.909	339.708	300.699	289.724	447.201	387.869
Solyc10g051377.1.1	708.967	605.442	747.429	436.532	624.489	513.528	354.126	509.343	386.059
Solyc03g044000.1.1	285.567	290.514	274.904	313.862	249.37	271.687	322.035	341.439	380.302
Solyc06g066640.3.1	122.757	128.842	126.603	151.145	150.825	155.535	344.832	406.209	378.886
Solyc12g044280.2.1	97.8741	115.107	115.291	117.864	135.633	136.745	470.561	336.229	374.069
Solyc08g082120.2.1	654.938	465.525	579.222	464.171	580.756	505.744	235.046	393.984	372.67
Solyc11g069090.2.1	598.449	622.072	627.518	394.124	632	489.3	438.799	400.382	370.681
Solyc07g056540.3.1	456.247	515.666	467.978	287.07	376.636	302.035	562.59	314.983	369.337
Solyc07g064620.2.1	487.302	517.068	572.847	552.287	333.641	443.898	407.485	322.565	367.746
Solyc02g080530.3.1	338.174	364.595	327.441	237.245	410.727	303.107	262.082	407.071	366.811
Solyc04g080280.3.1	689.837	746.89	701.951	455.608	640.211	547.693	337.811	335.137	365.597
Solyc03g005230.3.1	337.043	320.127	318.949	273.379	329.271	285.211	330.247	336.593	359.138
Solyc12g019550.2.1	124.746	135.341	129.69	190.423	151.693	174.373	371.755	341.413	357.386
Solyc12g095950.1.1	606.48	501.151	550.869	388.113	576.314	461.203	266.109	517.888	350.874
Solyc03g117590.3.1	505.143	464.166	529.16	334.932	475.9	373.651	298.141	420.705	349.61
Solyc02g086730.3.1	176.426	169.438	190.397	177.339	198.23	211.675	349.529	416.029	345.421
Solyc12g009070.1.1	102.329	85.6469	115.088	130.539	108.852	118.021	358.285	273.501	344.586
Solyc12g100060.1.1	354.302	284.419	347.971	247.984	296.972	258.604	353.546	409.934	337.833
Solyc09g098540.3.1	258.83	264.311	271.005	261.34	281.243	276.321	257.967	385.021	336.647
Solyc12g011280.2.1	120.243	145.535	131.519	96.5671	140.128	110.083	567.666	287.255	336.308
Solyc05g055440.1.1	267.709	228.718	245.027	257.456	268.158	254.447	205.307	358.6	335.824
Solyc06g071720.1.1	376.824	328.707	359.927	351.694	298.001	305.41	366.029	398.165	334.949
Solyc10g075070.3.1	571.636	607.987	626.114	516.518	599.781	547.654	116.231	497.996	333.573
Solyc01g110360.3.1	237.903	200.784	223.606	89.1837	152.823	117.313	411.112	308.708	330.221
Solyc04g056350.1.1	333.95	291.059	309.086	276.348	241.054	285.465	247.297	339.446	327.568
Solyc04g017690.3.1	201.879	180.808	198.753	335.806	217.666	275.23	272.297	312.175	326.475
Solyc06g059870.1.1	480.919	412.724	527.447	430.428	400.394	366.171	264.187	272.797	323.422
Solyc06g074490.1.1	335.525	351.875	299.204	295.554	236.729	251.29	304.662	304.341	321.522
Solyc08g065940.4.1	399.26	348.752	367.63	186.65	457.632	274.999	329.284	343.76	319.32
Solyc11g042930.2.1	332.176	317.116	342.041	303.253	278.924	289.991	294.189	349.109	318.18
Solyc06g069730.3.1	12.5122	17.8336	21.2426	76.289	16.7045	53.6975	395.319	275.136	318.071
Solyc05g025590.4.1	115.802	111.225	114.642	135.99	111.29	124.594	305.353	324.095	317.5
Solyc07g054210.3.1	190.663	195.166	173.455	131.241	203.754	166.029	329.016	244.043	310.657
Solyc05g013640.1.1	366.96	320.278	337.572	419.196	182.271	365.004	128.46	346.236	310.591
Solyc11g069430.2.1	217.822	188.513	209.207	268.805	215.16	241.731	379.499	264.059	309.775
Solyc08g067330.1.1	78.7657	95.2949	75.0441	275.207	224.324	265.576	284.938	337.484	307.161
Solyc11g010270.2.1	427.055	377.941	460.067	293.121	360.253	328.935	268.308	241.39	306.478
Solyc06g008760.1.1	576.837	657.732	679.055	279.094	432.672	348.985	134.593	294.728	305.904
Solyc10g081170.2.1	410.71	380.039	420.214	340.444	306.406	303.111	384.06	346.26	302.86
Solyc02g064730.3.1	268.935	263.723	251.701	217.963	232.974	206.283	331.045	248.987	302.311
Solyc03g096840.4.1	302.584	359.601	321.852	206.441	342.863	276.651	334.725	340.6	298.284
Solyc07g065500.2.1	327.251	369.409	357.346	190.439	266.37	222.594	429.361	285.62	297.306
Solyc08g082400.1.1	204.783	174.787	188.653	115.607	171.915	133.012	307.71	236.024	296.983
Solyc08g065850.1.1	166.077	180.088	153.903	211.287	149.438	179.316	208.764	403.756	295.014
Solyc12g013810.2.1	184.722	206.55	201.537	169.848	182.58	165.373	337.113	302.021	294.443
Solyc06g073290.1.1	147.211	159.185	155.93	142.458	172.384	169.348	291.192	227.055	291.538
Solyc01g109090.2.1	261.526	284.261	246.924	252.82	258.055	275.939	268.66	322.295	291.261
Solyc04g080870.1.1	322.785	310.13	273.772	164.624	255.523	173.068	329.051	244.259	290.166
Solyc02g069490.4.1	129.865	96.3135	127.784	81.5317	175.606	116.786	304.118	306.006	287.703
Solyc01g006900.3.1	133.308	130.849	122.026	194.354	127.958	156.269	216.983	329.243	287.19
Solyc06g007510.3.1	369.18	326.429	371.416	233.931	341.895	246.007	240.341	301.152	286.447
Solyc02g089065.1.1	243.637	213.564	249.161	248.744	248.877	232.382	327.698	392.053	286.389
Solyc03g115020.3.1	214.116	216.765	241.725	184.029	198.195	188.811	346.916	275.834	283.911
Solyc10g078590.2.1	461.342	472.065	443.517	237.008	334.425	282.456	280.437	249.751	281.514
Solyc04g081970.3.1	316.055	370.414	344.713	196.352	276.947	211.635	351.683	202.989	280.786
Solyc09g056390.1.1	72.5776	93.1501	75.471	44.8168	89.831	54.5325	204.781	286.034	280.097
Solyc07g063190.3.1	301.396	276.98	309.857	255.659	246.556	246.989	233.088	244.038	277.281
Solyc06g070980.3.1	295.519	268.796	300.405	169.172	284.366	200.533	350.647	225.311	277.05
Solyc07g043360.1.1	316.226	281.815	248.582	239.781	249.798	230.11	286.889	370.702	275.825
Solyc01g008110.4.1	192.138	178.794	179.563	149.827	236.169	180.965	242.707	342.136	274.871
Solyc07g066610.3.1	195.86	189.344	192.567	125.582	157.375	134.718	336.552	202.722	274.443
Solyc01g103540.3.1	336.187	308.205	332.822	270.101	390.748	321.112	253.14	270.258	273.855
Solyc01g080500.2.1	291.639	250.095	274.51	367.337	355.339	368.906	187.772	321.791	273.344
Solyc01g110430.3.1	158.592	164.194	150.756	405.386	215.174	329.924	214.582	381.502	272.431
Solyc06g006080.3.1	274.538	289.755	296.371	130.871	275.135	184.112	367.061	176.493	270.792
Solyc02g030170.4.1	225.008	239.194	234.333	174.522	317.305	234.628	267.886	257.205	270.305
Solyc03g093800.1.1	225.606	221.885	210.016	110.896	301.798	198.891	220.568	299.397	269.538
Solyc10g086570.3.1	42.4654	50.1832	35.4689	162.123	87.6623	125.777	337.983	273.044	269.285
Solyc06g074820.3.1	99.8034	96.9959	93.4889	258.517	69.5305	178.22	416.77	183.209	269.02
Solyc03g116670.3.1	327.837	316.884	326.135	256.675	336.275	280.785	255.361	324.553	268.233
Solyc11g007920.1.1	182.471	193.45	175.822	291.607	187.356	235.053	193.659	295.092	267.2
Solyc09g007920.4.1	208.286	175.703	190.637	235.849	237.261	222.385	127.603	345.536	265.942
Solyc11g017010.2.1	432.709	410.811	439.194	289.353	413.294	371.743	222.645	282.62	264.146
Solyc10g078630.2.1	205.318	237.439	219.998	230.864	149.143	203.269	333.297	223.949	258.421
Solyc02g083810.4.1	227.177	233.516	251.505	110.467	160.485	121.753	296.839	148.779	257.769
Solyc06g084020.4.1	171.757	134.966	144.965	303.247	167.405	254.869	104.16	266.192	251.853
Solyc06g084050.4.1	85.6862	97.7114	100.341	83.802	86.16	81.2049	265.528	198.449	250.593
Solyc10g080610.1.1	278.023	259.339	272.534	359.71	339.4	339.668	317.396	253.265	249.036
Solyc02g085770.4.1	179.274	125.048	151.892	129.126	129.341	130.657	197.097	235.834	248.687
Solyc03g093690.3.1	202.499	180.168	204.816	163.702	195.393	174.107	225.378	205.219	246.016
Solyc02g077710.1.1	110.469	120.303	117.226	174.535	143.866	167.925	123.87	225.863	244.099
Solyc11g062130.2.1	244.136	225.019	242.815	224.143	236.462	220.88	242.562	229.191	242.295
Solyc01g095430.3.1	118.954	128.518	124.2	135.632	108.266	124.107	244.024	233.83	238.881
Solyc08g075370.3.1	342.267	307.931	342.318	209.673	283.268	252.818	205.126	280.742	238.605
Solyc02g094130.3.1	192.736	176.152	192.325	199.559	231.845	208.82	227.488	208.65	237.33
Solyc12g098940.2.1	282.807	277.627	288.354	230.624	229.13	205.994	262.652	263.116	236.883
Solyc04g079210.3.1	415.059	319.136	394.732	395.22	432.355	429.07	176.475	243.459	236.676
Solyc03g112200.1.1	250.119	222.678	218.932	179.042	212.706	206.145	190.983	160.087	236.584
Solyc02g082060.2.1	289.032	248.606	257.237	189.3	268.366	219.126	156.496	241.174	236.011
Solyc02g036350.3.1	128.101	127.666	127.903	389.648	218.735	294.494	136.702	286.173	235.027
Solyc07g054290.1.1	114.613	142.001	132.774	120.34	103.896	114.813	315.603	239.106	234.444
Solyc06g075960.1.1	197.929	171.379	236.54	205.312	258.072	175.048	216.531	325.928	234.359
Solyc10g005050.3.1	82.4786	97.3763	91.5045	98.112	90.2341	95.8889	241.327	224.216	231.263
Solyc10g008740.3.1	88.4413	87.9998	95.4778	123.741	96.179	103.805	217.166	206.967	230.482
Solyc11g011920.2.1	188.928	189.342	193.642	241.088	169.629	215.373	196.024	178.468	229.986
Solyc05g052030.1.1	172.633	126.275	154.816	178.489	168.406	171.753	142.442	239.445	228.409
Solyc06g005360.3.1	228.431	256.559	243.501	189.556	204.982	177.316	212.413	204.838	227.471
Solyc12g042060.3.1	279.458	262.334	271.733	167.112	237.512	180.964	240.817	198.97	227.189
Solyc09g011710.4.1	432.598	472.061	425.991	283.41	301.767	316.706	224.248	227.436	227.159
Solyc08g075490.4.1	330.789	425.855	362.225	99.1323	316.083	186.353	355.187	112.401	226.227
Solyc10g078300.2.1	169.977	182.61	194.658	177.426	200.649	192.428	190.244	203.446	223.641
Solyc06g005060.3.1	199.173	186.056	184.256	222.198	210.548	200.316	221.708	235.213	223.153
Solyc09g007850.3.1	143.719	180.075	157.317	106.482	166.366	128.387	260.384	223.012	222.853
Solyc08g081190.3.1	282.22	247.762	262.82	510.128	204.375	373.192	356.331	175.83	220.609
Solyc06g053260.1.1	320.021	293.573	281.353	216.83	207.537	224.615	181.42	237.337	220.578
Solyc10g081190.2.1	149.005	163.548	141.052	301.139	158.877	251.777	155.33	235.865	220.537
Solyc11g006690.1.1	153.034	157.268	160.592	163.491	117.045	143.343	143.996	192.428	218.738
Solyc11g009080.2.1	151.127	143.368	143.484	171.268	249.46	208.817	208.843	219.842	218.167
Solyc03g082600.4.1	218.275	202.822	210.799	183.491	143.353	152.884	143.348	251.617	217.845
Solyc06g082980.3.1	127.659	98.0251	109.974	69.8079	129.061	85.4946	183.723	235.895	217.578
Solyc04g081490.3.1	183.826	190.23	194.294	87.8444	156.936	106.59	234.777	203.78	217.028
Solyc12g045030.2.1	148.421	73.9854	128.546	237.074	117.877	181.315	112.936	253.528	216.313
Solyc02g077990.3.1	136.143	131.623	125.073	113.443	124.206	120.671	207.943	222.024	216.277
Solyc02g084240.3.1	276.241	222.388	235.245	243.391	310.341	259.907	185.93	203.257	214.592
Solyc01g008950.4.1	216.262	201.478	204.895	174.335	185.078	155.615	151.373	203.783	214.101
Solyc02g064770.4.1	178.52	184.524	193.36	153.966	204.733	169.667	198.297	207.767	213.996
Solyc11g039840.2.1	233.105	212.443	228.229	185.136	173.511	186.019	204.563	200.816	213.247
Solyc03g112360.1.1	212.958	203.334	209.403	203.219	174.993	179.295	216.604	247.85	210.579
Solyc08g029160.1.1	176.052	200.834	213.066	216.575	166.762	175.927	196.965	208.465	209.515
Solyc07g043460.3.1	132.445	113.364	131.222	63.5091	146.378	97.1423	156.97	211.722	209.071
Solyc07g062490.1.1	26.8308	9.49009	22.7598	104.479	47.7828	86.1577	114.143	221.88	208.911
Solyc07g041920.4.1	42.3491	20.1092	31.565	376.443	34.5964	237.527	88.8384	246.112	208.236
Solyc06g072350.3.1	181.354	182.65	167.619	61.2228	332.05	175.517	334.773	158.557	207.216
Solyc07g043480.1.1	121.355	122.959	120.291	47.7145	145.957	91.9727	195.062	212.519	206.4
Solyc04g071610.4.1	87.6251	88.0995	73.5858	228.968	208.248	222.174	106.78	223.894	206.009
Solyc03g083620.1.1	85.7962	86.9545	64.7998	154.869	163.328	145.314	156.027	217.113	205.848
Solyc12g035130.2.1	255.621	232.684	249.831	237.278	373.216	278.733	197.149	216.627	205.225
Solyc08g076970.3.1	85.3855	57.6183	75.7969	687.903	128.664	463.383	156.115	188.46	204.893
Solyc02g085540.1.1	191.499	189.568	191.781	206.923	196.611	197.588	207.148	207.458	203.864
Solyc01g110440.5.1	116.725	114.957	112.471	288.83	164.242	249.466	151.601	289.033	203.086
Solyc12g013900.3.1	104.307	97.1984	97.4308	278.18	129.572	239.877	203.248	252.267	202.913
Solyc03g031950.3.1	204.823	179.137	210.858	256.447	230.918	246.523	201.95	244.884	202.624
Solyc04g080850.3.1	163.87	148.564	150.421	366.507	153.343	272.307	166.15	250.684	201.621
Solyc10g005670.3.1	196.821	160.641	167.893	118.834	248.637	150.974	205.12	177.605	201.591
Solyc03g083770.1.1	27.7246	36.5739	34.5832	79.5806	93.4224	89.2311	72.0335	214.189	200.689
Solyc01g094950.3.1	203.033	198.196	218.518	208.206	188.271	189.499	187.45	182.218	200.014
Solyc07g043490.1.1	77.0789	75.2687	87.855	35.4645	70.5176	50.3781	181.44	166.723	199.801
Solyc06g083010.1.1	168.858	182.167	177.349	170.265	154.376	176.504	163.521	233.994	199.651
Solyc03g112220.1.1	275.154	209.861	202.656	304.883	182.171	260.165	87.1107	247.63	199.635
Solyc01g095530.2.1	154.134	159.562	160.051	114.364	102.816	106.875	429.744	142.777	199.346
Solyc12g099930.2.1	322.469	260.004	304.007	232.213	217.119	225.607	208.593	177.079	197.769
Solyc03g078400.3.1	207.504	219.51	210.773	189.83	241.533	202.523	230.221	194.975	197.168
Solyc06g048820.1.1	290.688	250.019	267.587	190.078	282.37	199.145	173.567	223.944	195.443
Solyc01g109460.3.1	261.911	166.721	239.896	175.364	187.991	179.778	126.534	218.931	195.316
Solyc07g007330.1.1	284.114	236.993	297.789	205.139	170.125	205.27	158.717	228.99	195.076
Solyc09g007900.4.1	161.099	119.536	141.859	229.506	197.428	221.518	83.5308	232.883	194.024
Solyc02g085760.2.1	228.244	196.932	230.722	148.001	189.362	172.631	205.559	147.042	192.842
Solyc08g076880.3.1	212.376	159.404	188.792	235.759	248.131	248.417	149.286	251.59	192.561
Solyc02g084360.3.1	145.912	161.581	132.66	163.253	159.686	153.067	214.135	171.219	191.903
Solyc10g080620.1.1	202.428	177.166	150.767	103.801	156.021	153.607	149.681	154.125	191.156
Solyc02g085730.3.1	75.0064	55.0826	61.4106	282.537	105.493	209.784	76.4985	209.211	191.115
Solyc02g091560.3.1	224.547	226.73	212.277	122.133	170.409	137.734	213.92	157.431	190.918
Solyc03g112210.1.1	217.556	241.334	241.165	181.378	187.816	170.15	123.23	180.081	190.805
Solyc12g096500.2.1	242.015	192.92	197.024	195.225	250.507	228.108	205.225	165.675	190.6
Solyc06g065990.1.1	158.217	150.878	159.625	94.3877	104.364	97.0225	216.862	133.147	190.566
Solyc04g077350.1.1	166.727	143.368	135.911	100.413	126.994	112.946	105.737	186.479	190.462
Solyc05g053070.4.1	133.851	110.402	122.177	272.178	80.6712	198.538	245.365	184.799	190.377
Solyc05g050130.4.1	96.0967	246.803	155.024	533.462	45.1797	352.189	88.4897	232.141	188.842
Solyc12g009930.3.1	111.452	70.0209	87.5685	73.0015	124.633	89.9916	184.986	190.669	188.563
Solyc03g113240.3.1	141.686	159.077	154.14	126.855	136.005	133.632	211.028	174.542	187.664
Solyc07g041900.3.1	311.368	333.883	344.747	159.47	241.648	189.331	220.927	163.274	186.761
Solyc10g018300.3.1	149.683	162.342	157.635	121.688	135.299	125.982	219.489	144.457	186.715
Solyc01g098640.3.1	75.0149	68.7927	72.8458	81.738	82.4158	82.0672	225.165	149.588	186.283
Solyc12g005330.2.1	174.578	156.121	168.074	153.562	166.459	154.384	160.016	196.881	186.178
Solyc06g060640.1.1	49.8304	72.3907	60.1026	40.2907	41.3135	43.0537	325.828	59.4029	185.649
Solyc06g071790.3.1	145.299	141.445	151.497	104.579	140.462	117.713	224.722	179.694	185.475
Solyc02g082080.1.1	278.023	200.218	263.685	198.978	307.404	257.99	257.845	145.836	185.407
Solyc11g008510.3.1	143.42	119.386	165.049	150.656	125.214	140.708	134.004	247.981	184.923
Solyc05g052600.4.1	165.126	148.749	165.246	95.5837	109.167	103.613	245.456	149.53	184.031
Solyc10g055810.2.1	97.966	84.0739	93.8879	307.175	48.4539	198.112	212.327	189.865	183.447
Solyc12g043160.3.1	190.875	195.921	188.767	134.425	127.593	131.659	206.979	155.152	183.066
Solyc05g015390.3.1	207.473	210.282	194.768	160.123	217.791	154.595	200.363	178.816	182.911
Solyc08g077880.3.1	97.3301	100.569	101.886	98.7998	111.971	97.3967	187.189	184.874	182.039
Solyc10g008980.4.1	156.253	164.169	165.743	135.597	161.879	150.92	189.419	154.639	181.529
Solyc12g088840.1.1	259.568	214.662	248.422	205.789	194.389	206.481	161.113	241.647	180.563
Solyc01g014180.3.1	228.404	228.931	207.442	247.425	317.997	266.946	184.984	206.373	179.447
Solyc02g082000.3.1	167.099	170.785	167.202	155.44	126.387	135.681	180.303	202.852	178.703
Solyc04g054810.3.1	133.842	157.402	131.704	130.793	102.089	119.05	126.196	178.705	178.677
Solyc02g089080.2.1	125.356	128.451	127.736	120.088	120.034	111.194	207.323	173.06	178.059
Solyc04g077130.1.1	86.9308	82.3407	85.0992	91.9886	62.2786	79.0285	172.959	170.397	177.952
Solyc11g068515.1.1	103.909	121.053	107.45	124.976	106.849	103.558	210.057	156.283	176.73
Solyc04g054910.4.1	271.511	247.198	253.393	151.589	220.681	180.009	156.681	139.153	175.655
Solyc03g113270.3.1	250.762	283.457	245.625	184.765	233.338	227.068	192.651	166.905	175.306
Solyc05g056300.4.1	176.969	183.141	184.371	105.281	149.865	119.174	211.106	161.696	174.272
Solyc08g008220.3.1	201.01	187.49	195.809	129.521	151.17	136.779	177.929	173.339	174.138
Solyc01g073690.2.1	188.086	190.089	185.639	165.859	166.062	161.423	153.524	164.463	171.971
Solyc06g076790.1.1	151.9	156.952	141.361	118.035	118.263	96.8512	214.113	176.52	171.963
Solyc04g071140.3.1	258.776	290.776	263.095	132.217	308.414	196.687	150.076	194.199	170.86
Solyc04g080630.4.1	98.5754	101.058	111.238	85.3036	93.2115	91.0728	177.306	177.875	170.852
Solyc08g068700.1.1	150.207	122.606	121.954	159.475	135.673	163.436	127.224	149.566	170.175
Solyc04g071800.3.1	234.385	213.906	220.968	113.323	177.941	139.89	145.232	137.66	169.599
Solyc09g018010.3.1	52.5543	42.024	37.7972	112.323	93.1291	100.833	134.953	230.963	168.129
Solyc01g068530.3.1	142.27	143.578	159.037	154.46	141.049	141.693	160.865	213.67	167.97
Solyc02g083280.4.1	231.124	271.216	264.106	219.726	217.704	201.96	221.024	182.009	167.935
Solyc11g066670.1.1	95.138	62.9798	65.9582	60.8836	94.3437	77.7661	127.244	161.241	167.698
Solyc04g005680.4.1	152.409	147.942	139.383	137.575	138.225	143.065	169.27	197.022	167.673
Solyc07g049690.3.1	107.628	111.376	107.456	162.376	114.118	150.456	70.9696	184.676	167.644
Solyc07g055320.4.1	230.441	211.739	218.847	159.31	215.329	174.23	231.141	130.613	167.213
Solyc02g077760.2.1	164.747	185.014	170.128	93.8204	187.218	139.028	157.282	158.948	166.144
Solyc04g015750.3.1	144.956	150.788	147.02	114.977	177.698	138.038	232.939	151.06	166.043
Solyc07g061790.3.1	60.8097	51.4275	66.4101	99.877	56.9033	85.0951	146.467	133.698	165.482
Solyc12g009650.2.1	4.16284	4.46692	2.46586	46.1831	10.339	29.1959	126.105	166.031	165.041
Solyc02g090840.3.1	245.164	248.806	234.623	107.919	209.572	141.594	167.727	134.315	165.021
Solyc06g073320.3.1	387.879	352.328	362.858	202.658	345.573	261.211	168.997	158.995	164.721
Solyc08g082090.1.1	89.6239	74.3702	69.9669	64.1183	89.0474	73.0584	72.3146	156.164	164.518
Solyc01g090965.1.1	9.63959	12.8609	15.0856	31.9147	33.182	38.2144	229.346	102.116	164.149
Solyc09g010440.3.1	216.989	217.738	199.766	155.784	145.254	145.119	193.486	158.915	164.013
Solyc06g009970.3.1	178.113	153.344	166.077	150.628	149.183	145.077	159.593	172.619	163.163
Solyc10g054440.3.1	102.485	56.3161	86.7755	516.368	107.399	359.682	83.9001	228.807	162.976
Solyc05g009300.1.1	80.1418	81.1887	73.2325	70.9951	69.4817	74.7037	144.74	147.847	162.833
Solyc12g100160.3.1	83.0319	76.8641	80.3387	61.2017	67.3953	52.1289	144.312	159.403	162.624
Solyc12g010130.1.1	107.805	77.0359	91.9059	234.933	140.021	194.845	100.593	175.699	162.546
Solyc04g053080.4.1	157.957	140.507	158.122	120.211	177.214	154.395	118.533	165.603	162.526
Solyc07g056420.4.1	392.015	429.839	404.556	139.887	185.442	145.714	264.349	120.632	161.843
Solyc05g052550.1.1	151.215	116.99	126.63	147.462	171.212	154.79	99.1084	192.494	161.633
Solyc09g083020.1.1	196.891	176.709	221.786	141.72	194.998	146.233	147.959	206.539	160.804
Solyc11g069097.1.1	163.008	180.442	160.207	155.738	121.769	138.541	161.85	182.44	160.256
Solyc05g055230.2.1	88.9063	84.1377	102.779	102.373	77.6679	76.4077	111.17	134.594	160.218
Solyc01g068045.1.1	117.278	117.889	116.441	132.376	88.1769	116.419	138.328	178.887	160.14
Solyc03g118300.1.1	278.564	284.774	255.251	123.36	205.834	142.085	161.751	149.601	158.997
Solyc05g014260.3.1	147.78	125.334	145.885	110.028	237.669	162.975	125.176	156.635	158.866
Solyc01g111160.3.1	115.468	130.326	115.35	124.496	195.394	172.798	74.9536	148.809	158.735
Solyc04g078195.1.1	75.484	109.506	89.8452	108.998	146.04	121.255	82.44	201.831	158.633
Solyc04g054980.3.1	106.532	100.059	101.7	146.965	96.1244	127.453	217.125	161.464	158.597
Solyc09g010400.3.1	151.039	146.072	150.708	282.162	191.735	231.582	136.709	197.908	158.339
Solyc06g060340.3.1	49.8874	54.4692	63.2758	50.6578	38.6963	47.2225	193.796	113.891	158.01
Solyc01g008970.4.1	209.356	194.16	207.69	215.441	272.904	249.036	147.774	178.448	157.943
Solyc10g079755.1.1	201.813	178.322	168.353	165.621	143.29	145.16	129.418	153.783	156.183
Solyc07g056640.1.1	579.513	208.228	458.035	174.631	738.978	387.805	366.498	24.5109	156.106
Solyc11g069440.1.1	124.574	107.595	128.152	121.193	98.5475	111.229	114.194	128.116	155.737
Solyc04g053130.4.1	208.668	192.417	193.317	168.182	163.177	172.975	101.904	143.071	155.576
Solyc02g080810.3.1	122.895	132.788	122.176	83.4898	99.7869	86.1923	188.843	143.99	155.433
Solyc09g090040.3.1	65.8803	40.9602	57.9287	86.1347	54.8801	78.1012	29.1467	165.817	155.363
Solyc02g064940.1.1	124.975	85.6775	96.6084	192.136	77.8259	141.887	188.253	93.5839	155.306
Solyc04g080860.1.1	192.526	158.31	171.356	136.379	174.36	166.061	188.95	115.833	154.445
Solyc04g049330.3.1	123.272	146.313	115.819	138.321	103.825	123.695	135.869	133.717	153.686
Solyc10g006480.2.1	211.408	166.566	198.651	242.465	184.702	207.475	121.661	177.877	153.343
Solyc02g062340.3.1	180.149	168.727	184.467	103.502	155.977	120.515	167.481	173.198	153.197
Solyc03g098000.3.1	163.091	140.805	155.812	185.817	148.753	161.914	156.792	146.932	153.149
Solyc12g008720.2.1	130.808	131.562	134.382	119.035	96.9158	101.374	133.111	164.697	153.063
Solyc01g109300.3.1	167.933	144.386	167.178	134.909	176.185	152.303	138.725	155.558	152.79
Solyc01g109310.3.1	178.056	196.597	180.136	120.472	152.718	121.525	161.467	172.817	152.168
Solyc06g069170.4.1	174.467	193.64	156.327	116.782	138.206	120.598	177.306	140.967	151.942
Solyc06g081980.1.1	175.351	139.786	171.78	188.037	97.9943	138.696	190.35	166.259	151.739
Solyc01g080280.3.1	86.5542	82.695	89.9562	82.3183	68.383	72.0561	219.883	129.405	151.722
Solyc11g007200.3.1	348.656	259.421	294.288	130.453	139.598	143.263	253.452	84.4074	151.541
Solyc06g069120.3.1	172.651	162.377	176.064	170.42	197.55	177.553	155.676	178.692	151.278
Solyc11g062190.2.1	152.852	128.006	120.529	131.347	129.827	118.015	150.313	149.457	151.011
Solyc04g026100.1.1	125.455	136.912	126.574	167.852	103.774	138.085	167.511	146.465	150.991
Solyc12g095960.3.1	259.094	210.234	244.67	174.947	274.942	217.485	118.219	189.481	150.582
Solyc09g011810.3.1	115.085	125.241	133.598	95.8668	83.346	90.539	198.249	95.4431	150.503
Solyc07g063430.3.1	254.787	287.811	263.812	122.086	237.677	155.96	228.042	101.524	150.461
Solyc09g076050.4.1	127.997	130.234	127.825	133.509	157.167	151.811	112.964	181.499	150.46
Solyc10g081510.2.1	122.406	110.113	112.842	132.329	110.767	123.385	108.48	165.703	150.043
Solyc09g009420.1.1	75.278	85.5021	75.6857	123.022	59.6654	107.104	119.888	123.419	149.954
Solyc03g120630.4.1	88.6799	78.3878	80.893	62.8344	78.6306	77.5865	144.289	165.1	149.894
Solyc10g075150.2.1	470.423	498.04	511.492	512.999	103.389	324.071	211.141	96.2067	149.872
Solyc03g123410.1.1	29.96	31.3891	27.7983	13.8876	9.3898	11.9802	180.775	95.8783	149.465
Solyc01g097460.3.1	105.8	112.079	116.864	99.426	90.4291	89.4626	194.177	178.69	148.975
Solyc08g061955.1.1	132.462	116.495	115.388	117.833	96.1175	100.476	119.674	136.851	148.454
Solyc12g042770.3.1	214.848	317.969	247.796	96.2762	173.062	115.208	218.103	138.544	148.313
Solyc04g054740.3.1	79.5117	87.5335	80.9056	39.2334	99.8234	59.9263	151.774	120.26	148.132
Solyc10g079420.1.1	220.1	212.29	219.435	221.186	108.558	168.852	107.536	163.541	147.787
Solyc10g055800.2.1	24.5065	22.0582	26.0042	124.354	13.708	70.1393	223.785	97.6574	147.647
Solyc04g056390.3.1	80.5179	73.6535	67.7089	63.8757	68.5334	65.7616	102.159	186.665	147.635
Solyc01g096660.3.1	101.42	90.1774	98.6645	67.4719	72.4698	72.3181	116.025	135.795	147.495
Solyc01g108500.4.1	181.154	159.817	178.13	159.937	181.158	167.848	133.609	165.866	147.357
Solyc01g100970.3.1	171.718	191.414	178.255	170.987	154.086	148.899	178.013	140.9	146.977
Solyc11g066470.1.1	163.889	190.982	174.573	108.137	164.345	136.353	133.249	144.72	146.245
Solyc06g068140.3.1	136.112	127.848	136.572	117.826	167.864	142.21	109.617	151.359	146.142
Solyc05g012160.3.1	131.64	121.858	128.44	109.038	104.572	101.13	123.665	132.542	145.62
Solyc11g005330.2.1	150.443	129.706	133.812	124.433	142.319	121.527	141.691	125.912	145.604
Solyc02g082760.3.1	164.085	162.067	160.387	165.198	148.757	156.685	199.264	86.6669	145.594
Solyc07g005560.3.1	171.082	158.53	190.672	137.172	109.419	126.467	151.065	130.435	145.263
Solyc09g065755.1.1	144.253	130.032	126.566	115.844	149.904	115.054	121.783	162.201	144.968
Solyc06g073260.3.1	81.5964	89.9846	85.3259	59.0884	54.7902	61.8741	167.455	110.763	144.942
Solyc10g006970.3.1	117.282	139.979	122.816	88.4847	100.863	84.0029	194.311	111.178	144.382
Solyc09g008280.2.1	128.677	141.572	138.803	148.911	119.762	136.732	87.3951	168.732	144.07
Solyc09g083435.1.1	15.8804	7.37042	11.1205	2548.36	42.6565	1416.24	69.6198	112.579	143.974
Solyc07g020860.3.1	139.239	122.741	134.986	125.883	110.536	117.785	149.337	148.305	143.901
Solyc06g061070.3.1	110.891	111.591	107.52	77.6674	83.313	73.8829	147.725	133.553	143.777
Solyc09g005720.3.1	114.674	126.041	116.922	112.781	79.6662	101.281	124.744	125.115	143.744
Solyc07g053280.4.1	133.703	117.388	123.153	132.073	164.538	142.407	140.286	150.877	143.401
Solyc11g008270.2.1	79.6522	77.2286	88.4127	156.234	106.295	138.587	54.3494	161.917	143.221
Solyc04g079970.3.1	140.303	127.427	129.594	106.693	118.705	106.163	110.991	144.3	142.898
Solyc02g086820.3.1	20.6334	20.3561	23.0251	35.49	21.9555	29.7972	219.297	121.722	142.003
Solyc04g074300.3.1	114.15	114.063	121.954	128.239	115.532	117.21	114.537	147.539	141.841
Solyc06g150130.1.1	172.194	175.935	168.409	93.9256	171.355	120.783	126.918	137.209	141.511
Solyc06g036540.1.1	119.194	130.483	117.069	115.057	117.963	112.05	161.107	132.202	141.214
Solyc12g006470.2.1	96.3862	92.9324	91.7672	24.8206	59.6995	51.7308	141.749	166.35	140.635
Solyc06g075830.2.1	134.442	140.256	126.945	128.945	123.786	120.427	134.712	221.909	140.502
Solyc09g074570.1.1	319.125	300.793	289.888	134.566	203.871	168.007	75.9607	201.185	139.995
Solyc10g009410.1.1	49.706	25.2696	40.8155	211.399	99.7284	171.652	72.4757	179.245	139.842
Solyc04g076870.4.1	54.6661	50.3918	53.0689	86.8786	48.511	68.7088	156.569	97.0552	138.824
Solyc02g088680.1.1	153.988	118.219	105.478	79.4982	100.746	91.7987	76.9519	163.044	137.908
Solyc07g005730.4.1	142.355	155.859	146.381	141.989	134.564	127.247	143.835	150.287	137.751
Solyc02g090100.1.1	148	139.184	171.109	87.3306	129.15	88.9681	211.731	150.166	137.339
Solyc09g098530.4.1	116.947	132.617	115.488	110.571	112.977	111.532	117.096	170.979	136.238
Solyc03g119690.3.1	139.587	140.089	122.983	192.513	238.108	206.317	100.357	154.996	136.155
Solyc10g078620.1.1	105.487	87.211	83.5139	108.378	78.5863	87.0893	103.356	134.032	135.978
Solyc06g005710.3.1	52.1924	54.0654	51.9002	58.1451	49.854	62.8759	146.024	109.403	135.928
Solyc05g054580.3.1	133.594	120.237	122.906	109.199	114.385	111.376	110.181	149.311	135.312
Solyc06g070970.3.1	143.893	136.275	140.452	81.7319	132.988	92.7486	169.426	115.572	135.132
Solyc06g072030.1.1	118.955	152.709	125.602	188.071	103.176	153.455	95.3852	162.526	134.742
Solyc10g081100.3.1	51.0921	51.5585	51.6305	46.9373	57.2227	46.4284	110.517	125.69	134.458
Solyc12g099025.1.1	139.492	133.688	132.676	125.039	118.259	110.25	117.156	144.962	134.336
Solyc01g099680.3.1	130.727	121.297	128.304	115.197	119.454	108.371	118.985	135.143	133.581
Solyc09g066100.3.1	77.5928	67.8405	71.5736	167.282	93.7218	148.525	90.1476	171.665	133.47
Solyc06g060790.1.1	111.283	103.964	102.078	116.556	106.26	122.686	114.971	150.651	133.138
Solyc08g079280.3.1	75.2414	73.5726	72.9025	55.6622	72.9032	62.9906	114.278	138.887	132.579
Solyc10g081080.1.1	89.9173	98.6297	101.535	94.753	104.17	88.025	83.6227	88.813	132.564
Solyc09g097800.2.1	31.8139	59.8037	41.4059	139.037	181.42	154.077	81.086	157.449	132.555
Solyc07g045190.3.1	78.7251	75.8006	60.3649	132.064	83.2048	112.637	77.6614	145.329	132.4
Solyc06g076850.3.1	181.649	213.899	197.037	133.963	203.42	168.086	150.878	115.022	132.245
Solyc12g005270.2.1	130.058	108.159	128.252	150.174	108.351	132.727	87.941	174.293	132.218
Solyc09g090140.4.1	112.125	104.094	108.297	117.863	77.0582	97.3695	138.179	124.104	132.058
Solyc08g078870.3.1	10.4607	10.48	15.227	148.145	138.539	146.008	62.4209	150.383	131.678
Solyc02g082920.4.1	553.562	626.594	580.546	703.325	102.42	447.536	76.9247	137.301	131.588
Solyc12g056220.2.1	100.953	85.3891	86.0671	94.1619	122.912	102.816	128.485	142.392	131.487
Solyc08g068150.4.1	174.659	153.955	167.982	273.583	270.671	262.298	103.56	134.669	131.392
Solyc03g123630.4.1	62.9734	61.7165	59.8018	111.392	69.3746	95.9717	101.076	157.996	131.343
Solyc02g064670.1.1	99.23	94.1313	115.582	110.899	73.3927	90.6649	87.6229	134.219	131.277
Solyc08g079200.1.1	86.4547	63.4874	71.4811	64.899	105.91	79.7005	140.106	121.312	131.087
Solyc04g014490.1.1	87.7744	89.5002	107.918	131.025	74.1297	92.7587	85.2419	140.216	130.828
Solyc08g065610.3.1	677.966	634.381	656.809	89.5264	351.858	194.641	196.756	82.4516	130.711
Solyc08g005450.3.1	152.328	125.599	169.433	130.703	190.87	147.439	147.284	139.154	130.171
Solyc04g077780.3.1	106.131	113.892	97.2532	57.3902	101.531	68.7671	133.648	113.864	130.094
Solyc08g075690.3.1	132.834	127.272	132.623	122.344	90.914	113.031	108.779	123.482	129.306
Solyc04g082910.1.1	102.388	103.935	96.7702	71.0345	74.0857	68.5406	115.599	121.085	129.261
Solyc06g072470.4.1	66.5466	59.5899	74.6251	55.9078	54.2579	48.2302	101.157	115.233	129.067
Solyc11g072240.2.1	152.324	148.813	145.266	139.489	136.686	131.306	118.831	167.361	129.058
Solyc09g018750.3.1	107.332	107.318	109.8	106.538	116.271	103.84	133.637	146.953	128.946
Solyc01g111300.4.1	235.128	240.105	266.143	151.557	251.89	155.486	218.349	167.979	128.895
Solyc12g014140.3.1	110.265	141.153	121.871	36.1506	128.005	79.5583	131.305	106.772	128.034
Solyc10g050440.2.1	109.722	115.323	95.3225	86.0274	81.8901	78.6307	120.169	106.283	127.69
Solyc11g010280.1.1	211.251	236.204	233.304	198.917	216.754	248.836	163.213	98.7405	127.431
Solyc12g098850.2.1	68.4122	73.3758	76.7126	87.7558	142.477	107.501	173.843	112.624	127.288
Solyc07g064040.3.1	110.015	99.3534	101.002	107.221	89.82	91.848	81.5268	122.064	127.008
Solyc01g096700.4.1	117.004	120.937	129.2	115.753	114.152	121.725	120.451	108.821	126.256
Solyc01g086960.3.1	149.654	155.91	150.025	109.879	123.562	108.378	131.816	144.032	126.156
Solyc09g008230.3.1	122.261	106.314	96.0867	105.618	131.582	107.705	109.303	146.444	125.987
Solyc03g032130.4.1	119.23	140.818	124.634	97.7807	118.362	101.367	102.271	123.504	125.968
Solyc05g051500.4.1	98.4728	95.3031	99.9604	93.1656	120.369	104.198	65.4717	163.246	125.687
Solyc06g008120.1.1	114.931	115.367	115.686	106.63	101.326	114.555	141.757	166.783	125.454
Solyc04g049670.4.1	173.915	154.39	172.33	122.097	156.419	133.82	94.4602	126.372	125.433
Solyc01g087620.3.1	189.35	196.668	184.102	148.434	129.378	124.293	147.1	134.256	124.987
Solyc06g053290.1.1	86.7757	92.4228	69.7162	141.26	91.8081	112.881	70.3677	126.552	124.655
Solyc01g005620.3.1	91.9652	98.7871	94.3444	104.531	73.5787	91.4653	109.4	132.366	124.618
Solyc02g092430.1.1	100.794	104.895	110.472	96.3531	86.0097	83.3747	119.334	169.677	124.463
Solyc09g150143.1.1	228.725	231.307	225.372	124.618	206.194	141.814	119.029	118.529	124.42
Solyc03g034390.1.1	0.899289	0	0	161.64	15.9296	79.0229	42.0916	136.861	124.29
Solyc06g053180.4.1	134.156	134.338	131.059	122.102	114.507	117.43	91.9657	135.106	124.099
Solyc02g087400.1.1	70.5524	79.0282	88.9962	65.1246	89.5291	73.5273	169.88	127.661	123.787
Solyc07g055740.1.1	78.8966	53.946	67.9813	144.155	136.572	139.603	61.6378	163.061	123.753
Solyc01g107870.3.1	150.493	153.624	149.632	148.289	150.881	149.544	117.331	121.392	123.726
Solyc03g044330.1.1	72.2512	62.8699	63.779	88.7375	87.4924	91.8407	174.351	113.175	123.701
Solyc11g012110.2.1	114.355	117.804	104.179	122.812	107.059	120.432	124.511	116.251	123.627
Solyc08g079430.3.1	354.249	354.17	343.943	52.6018	75.1124	62.8485	71.7056	134.603	123.622
Solyc01g087730.4.1	67.7702	69.056	73.6929	80.4134	74.6936	76.3145	91.3526	113.057	123.558
Solyc03g006550.4.1	48.7596	13.3529	37.3558	167.375	88.1479	144.336	46.3448	140.547	123.493
Solyc12g087940.2.1	1.61549	0.290876	2.74774	63.9334	9.81586	38.4203	33.3759	186.146	123.326
Solyc10g080670.2.1	149.193	149.843	154.015	127.289	116.515	124.707	102.029	87.4755	123.25
Solyc04g082630.3.1	107.191	104.519	107.389	79.149	68.8889	71.1465	135.374	103.033	123.065
Solyc07g054820.4.1	77.695	82.4759	80.0081	100.951	70.7066	80.5338	135.211	111.13	123.051
Solyc07g062870.3.1	61.0082	67.9558	69.3401	43.7973	41.9534	40.0741	102.387	95.7996	122.952
Solyc10g051373.1.1	304.6	259.484	299.974	137.367	233.231	155.072	171.186	146.204	122.613
Solyc11g068490.1.1	140.946	149.818	134.658	107.834	92.6401	99.7289	95.7016	132.779	122.194
Solyc02g083835.1.1	97.8984	89.4933	73.4466	141.33	81.7873	122.334	148.472	136.494	122.036
Solyc12g011410.1.1	46.2221	117.144	105.851	54.4573	81.3574	74.0814	84.1553	101.464	121.324
Solyc06g082650.4.1	139.049	107.009	114.471	110.784	86.6287	85.2992	112.368	138.203	121.315
Solyc02g087160.3.1	56.0511	68.0834	58.251	45.402	49.295	51.3391	102.922	141.6	121.256
Solyc10g074860.2.1	92.0767	101.277	110.063	103.487	96.9946	79.2837	110.514	106.319	121.184
Solyc01g111650.3.1	147.694	144.688	156.098	124.814	130.328	121.392	113.04	181.802	121.046
Solyc06g035970.3.1	100.594	93.5946	103.97	85.9806	114.972	91.3025	109.122	96.3017	120.807
Solyc05g053080.2.1	90.9705	94.6973	94.1211	177.4	65.5649	122.906	158.297	135.522	120.394
Solyc05g050500.1.1	117.715	113.225	125.718	87.6125	95.1893	98.707	129.045	110.065	120.115
Solyc09g092380.3.1	99.7199	87.1185	88.3653	97.776	119.316	94.219	98.6547	144.283	119.982
Solyc11g045130.2.1	118.712	132.492	118.035	126.966	130.649	118.593	91.7509	109.482	119.65
Solyc03g118240.4.1	57.4108	65.5041	66.7085	63.6962	69.1842	67.2011	119.392	115.04	119.528
Solyc01g096810.3.1	152.207	118.062	146.172	118.673	169.247	138.418	77.1155	135.601	119.398
Solyc01g056780.3.1	36.7827	32.5425	29.418	40.2319	35.1388	35.1964	83.3929	128.114	118.931
Solyc05g054760.4.1	142.502	139.222	156.142	111.92	123.797	103.144	100.611	125.582	118.925
Solyc04g078070.4.1	151.14	163.82	162.67	107.258	103.927	96.183	147.288	132.781	118.612
Solyc09g090070.1.1	239.436	189.511	208.328	180.026	223.767	185.69	88.2509	123.491	118.582
Solyc01g079535.1.1	92.6803	101.113	95.3622	83.9848	86.5692	80.5998	94.5953	118.263	118.334
Solyc06g073090.3.1	63.734	65.9266	70.1439	84.7047	87.5796	84.596	122.623	91.9324	118.284
Solyc01g100350.3.1	131.403	124.814	112.737	113.208	114.552	108.282	111.901	129.298	117.832
Solyc05g010425.1.1	129.47	130.94	149.886	634.161	122.903	490.983	110.694	107.069	117.798
Solyc06g071820.3.1	99.7913	114.36	95.9873	36.9693	118.381	67.2961	85.8488	129.008	117.67
Solyc11g068820.3.1	78.3538	69.4607	63.3387	64.3222	52.3973	51.4937	141.503	118.269	117.534
Solyc03g025950.4.1	103.834	81.3877	72.8396	113.217	103.439	97.6191	79.9582	141.939	117.242
Solyc05g015490.4.1	81.1294	65.6736	70.7548	88.8133	125.171	107.022	84.6858	139.291	117.041
Solyc02g070310.3.1	82.2845	93.2792	94.4003	89.6032	70.3866	75.2789	111.776	117.616	116.86
Solyc06g075180.1.1	102.636	106.265	130.85	116.458	79.8975	102.284	125.062	143.442	116.67
Solyc02g076690.3.1	123.69	152.585	137.225	38.113	136.302	74.1936	135.938	86.6932	116.549
Solyc04g064530.1.1	108.34	66.8255	99.2149	155.072	107.397	141.945	77.8555	163.342	116.23
Solyc02g020940.3.1	130.109	119.64	113.8	72.5721	83.823	77.7503	148.874	100.468	116.17
Solyc03g025850.3.1	150.47	141.227	141.443	68.4913	108.597	94.3031	107.721	94.077	115.988
Solyc09g082980.3.1	160.66	184.571	171.133	61.8758	210.364	125.486	125.838	100.704	115.982
Solyc11g067100.2.1	105.994	94.8385	109.856	99.5189	87.0709	76.154	114.937	108.741	115.843
Solyc09g082060.3.1	103.829	113.086	98.5618	85.3989	85.2228	80.2347	139.88	118.435	115.649
Solyc09g007560.4.1	67.4698	61.3539	63.2933	58.5742	60.8027	54.721	111.518	107.485	115.58
Solyc01g005300.4.1	112.505	143.022	134.805	55.737	138.206	89.1108	125.063	123.2	115.097
Solyc12g099200.2.1	68.5917	69.0178	69.5109	66.9918	71.4586	72.705	103.002	87.0964	114.951
Solyc03g005740.3.1	128.515	150.377	117.803	116.486	116.199	95.5841	146.873	150.554	114.605
Solyc03g113730.3.1	88.2959	84.7854	87.6962	93.405	91.4528	79.3264	92.2249	111.966	114.1
Solyc04g078390.3.1	79.4141	77.0132	79.9697	83.0947	71.0609	82.2247	95.4672	131.801	113.963
Solyc09g090980.3.1	144.517	169.048	146.179	174.629	90.515	152.538	85.4564	129.546	113.946
Solyc12g008900.2.1	35.1866	6.49998	28.6689	139.924	91.5308	128.01	40.1965	125.84	113.811
Solyc10g008870.3.1	105.763	126.935	122.342	84.9497	94.2765	88.1043	85.885	123.933	113.75
Solyc12g017960.1.1	150.801	89.8769	119.51	162.465	83.881	131.928	62.8258	79.7347	113.502
Solyc07g064890.1.1	126.903	127.331	120.884	107.806	99.8565	112.946	94.2874	112.556	113.469
Solyc03g119540.3.1	74.5516	64.343	69.2324	119.934	78.6829	96.8151	105.748	82.2651	113.399
Solyc04g071070.2.1	0.457992	1.05472	1.65721	154.946	2.40705	103.048	18.2538	128.415	113.284
Solyc05g006740.4.1	116.427	127.284	118.417	68.2797	94.449	78.294	124.469	84.7856	113.209
Solyc05g050200.4.1	99.3124	109.707	113.714	103.657	85.5107	83.9107	117.29	125.638	113.188
Solyc03g025340.1.1	130.729	124.904	141.584	103.224	142.819	111.116	125.871	159.882	112.818
Solyc01g086970.4.1	166.529	161.69	153.853	128.12	140.867	119.701	105.925	94.4164	112.718
Solyc10g083650.1.1	65.4645	54.8045	47.9809	74.5277	57.917	67.8335	97.6832	119.399	112.611
Solyc05g052560.1.1	155.836	125.373	157.245	167.692	184.245	183.148	87.0682	148.376	112.477
Solyc03g059170.2.1	104.851	95.1545	84.0068	60.7405	64.3552	60.1361	113.07	100.222	112.393
Solyc11g066060.3.1	117.205	118.043	124.062	138.368	116.797	126.864	98.5991	121.601	112.141
Solyc07g062700.3.1	68.2559	71.3991	68.9372	87.8456	69.6394	82.081	104.635	104.77	111.735
Solyc06g007520.4.1	97.684	82.0618	104.182	101.992	77.191	94.5651	80.6699	121.3	111.507
Solyc05g007240.1.1	137.914	129.146	129.319	108.582	93.6876	109.152	85.3487	97.5531	111.158
Solyc01g087040.2.1	33.8617	37.9804	43.5721	57.2875	41.4568	51.4324	109.32	106.516	111.098
Solyc06g050760.1.1	168.717	129.655	161.591	55.7579	69.1175	52.5996	169.517	74.318	110.931
Solyc01g009170.4.1	156.552	140.358	151.365	107.911	165.352	132.291	116.753	117.984	110.684
Solyc05g054350.3.1	65.6857	64.6788	65.8402	78.2549	85.2808	81.1563	110.717	99.0416	110.554
Solyc04g063290.3.1	107.778	106.53	99.0548	115.398	89.612	104.646	103.424	117.866	110.402
Solyc10g006470.3.1	93.5008	114.54	95.9776	94.4174	89.9049	78.0301	89.6863	113.219	110.06
Solyc07g040730.1.1	105.087	96.7486	108.538	104.506	106.157	108.931	82.202	141.555	109.472
Solyc01g097860.4.1	83.8236	96.8722	100.823	44.2433	82.6951	60.5972	125.898	81.7533	109.324
Solyc06g073450.4.1	111.177	96.7634	122.906	101.569	136.611	120.182	92.0044	100.279	109.265
Solyc03g122300.3.1	141.199	119.231	126.275	145.765	149.7	131.53	103.114	120.441	109.187
Solyc06g062950.1.1	132.814	140.21	133.739	130.925	165.147	140.732	129.175	102.94	108.984
Solyc07g054080.3.1	111.381	109.163	112.044	90.0464	127.443	106.74	61.5836	124.235	108.779
Solyc02g080600.1.1	60.0477	61.7864	88.7901	65.538	69.2528	69.4876	71.0133	93.6369	108.778
Solyc06g009210.4.1	90.1469	82.3473	90.4191	95.0394	68.0594	84.7875	89.2244	117.115	108.45
Solyc02g086740.1.1	36.1027	34.8659	38.2208	54.3683	44.5775	51.4711	124.776	132.498	108.185
Solyc03g095990.1.1	104.978	96.6935	99.7984	91.6158	101.345	93.1185	119.248	101.627	108.159
Solyc01g091320.3.1	52.8358	44.1071	51.3893	22.7861	56.2624	38.5946	66.8202	86.6346	108.128
Solyc12g006460.2.1	58.0631	60.8905	58.0584	32.4613	62.2422	50.9522	81.3702	84.6698	108.112
Solyc03g110870.3.1	96.8611	104.364	85.136	76.4461	71.0457	82.5375	69.1354	103.967	108.074
Solyc07g043500.1.1	44.9314	43.7684	41.7757	22.727	55.453	41.4618	75.4039	98.0417	108.02
Solyc01g104590.3.1	102.107	94.7437	95.3334	100.655	99.866	90.0454	98.6383	119.992	107.834
Solyc07g062190.4.1	69.4028	76.9795	67.664	62.7996	72.1817	69.3313	111.914	123.342	107.72
Solyc01g089970.3.1	143.692	144.858	140.744	165.862	142.734	141.997	134.677	135.87	107.574
Solyc03g025840.3.1	108.437	104.763	82.3862	87.5518	72.5329	84.0029	91.6352	117.988	107.56
Solyc11g010470.2.1	151.317	132.398	149.992	113.451	126.426	118.176	143.606	105.785	107.446
Solyc04g009540.1.1	47.5111	43.6527	53.515	62.9815	49.3442	54.5551	97.4177	106.692	107.257
Solyc02g082930.3.1	20.3723	29.2716	25.7477	140.743	114.181	119.059	69.7403	142.771	107.177
Solyc11g010600.2.1	67.6696	72.0247	72.4534	95.0992	96.3677	94.2318	54.431	118.209	107.03
Solyc02g087930.3.1	89.7121	106.041	103.806	75.5969	88.7509	76.1	122.669	94.0903	106.924
Solyc07g063910.4.1	47.7289	57.6794	62.7907	39.8683	77.0494	49.7682	149.798	101.645	106.895
Solyc11g065670.1.1	119.24	110.004	122.037	115.644	103.337	104.995	105.748	137.201	106.881
Solyc03g114150.3.1	134.765	125.888	135.532	103.626	143.845	113.242	110.635	115.017	106.829
Solyc06g073430.4.1	78.4001	68.195	63.4999	105.944	61.7739	91.9761	81.9908	122.611	106.677
Solyc11g072190.2.1	86.7797	79.8565	83.4026	75.0854	71.1212	59.1292	92.5839	104.676	106.626
Solyc08g079420.3.1	218.914	219.132	213.615	43.867	52.382	44.9748	64.4453	115.808	106.424
Solyc08g006530.4.1	81.0659	83.4486	93.4756	84.3563	105.761	91.5798	87.5565	106.643	106.125
Solyc03g119380.3.1	98.3396	97.2068	91.3325	66.5477	79.3521	60.6645	98.5046	96.3231	106.048
Solyc06g073180.3.1	139.52	125.939	127.518	118.45	153.159	134.63	108.627	101.424	106.02
Solyc04g078380.3.1	88.2861	91.0667	120.661	111.225	89.9971	87.7921	92.7575	141.968	105.9
Solyc02g077430.4.1	52.9782	54.1942	48.6978	170.535	127.941	160.392	121.681	88.2413	105.806
Solyc02g068090.3.1	72.0469	75.4004	80.5551	83.1955	63.9445	64.6274	124.809	119.912	105.685
Solyc11g070030.2.1	89.7203	80.3926	85.8517	102.536	71.9169	87.7443	92.7289	102.753	105.639
Solyc04g079230.4.1	251.079	183.651	262.672	255.199	342.94	319.88	90.45	102.947	105.177
Solyc07g049360.3.1	92.5516	98.2737	106.231	114.682	81.1856	97.7689	84.1076	126.619	105.134
Solyc04g008490.2.1	107.682	87.6242	117.923	98.7329	97.4383	87.2153	91.6738	108.335	104.976
Solyc01g067890.4.1	52.7262	56.6734	54.7401	55.1081	73.8211	62.2579	96.5804	106.168	104.903
Solyc01g006555.1.1	112.6	114.587	113.582	469.09	128.466	324.319	17.1266	118.4	104.814
Solyc08g076290.3.1	100.356	109.583	99.2005	83.8473	79.2681	79.5648	126.344	90.0835	104.583
Solyc02g083250.3.1	53.6846	48.3013	58.3483	165.777	92.9059	130.022	86.7321	147.539	102.534
Solyc03g097900.3.1	76.1432	67.2955	70.1533	73.6483	63.7821	64.3922	86.0696	119.516	102.512
Solyc09g059240.3.1	29.2472	19.1091	25.3304	162.935	41.8026	121.026	41.4855	107.896	102.393
Solyc01g098130.2.1	140.382	137.877	117.229	79.1186	98.5651	89.7303	75.4731	108.106	102.385
Solyc01g090340.3.1	80.4757	70.7952	60.2821	17.8035	75.2138	40.3311	90.801	103.628	101.919
Solyc12g009440.2.1	81.4875	122.357	101.808	53.5035	75.2778	58.6743	132.694	111.582	101.518
Solyc08g075860.3.1	100.28	93.6549	93.7546	106.382	85.9444	93.1088	83.0586	102.983	101.503
Solyc09g090410.3.1	45.8333	41.0779	46.9051	39.4172	44.1089	37.9614	87.4549	84.0768	101.498
Solyc01g111600.3.1	80.8296	82.6196	87.1115	70.8814	102.839	76.1911	117.926	126.15	101.468
Solyc10g007600.3.1	72.7942	97.9011	85.3373	51.1963	128.668	74.915	184.887	84.6702	101.346
Solyc03g083530.3.1	81.3563	69.3958	85.3525	59.8087	62.563	60.169	72.5961	79.4355	101
Solyc04g071890.3.1	12.5006	5.47646	10.4145	109.662	13.0813	71.8314	33.7497	146.517	100.807
Solyc09g008290.4.1	88.0402	103.163	90.4312	100.965	82.8451	99.3764	64.0323	115.604	100.734
Solyc04g051800.3.1	206.71	219.659	227.44	135.096	181.291	166.658	149.843	65.0852	100.506
Solyc07g061940.4.1	79.421	80.5006	77.8026	119.724	126.473	118.224	150.385	86.3764	100.333
Solyc07g056490.4.1	82.1883	92.6016	85.5288	101.84	92.4691	83.0132	104.535	92.2969	100.299
Solyc04g009200.3.1	51.8196	44.9294	42.0727	62.8676	48.9623	55.7526	95.2066	110.734	100.12
Solyc01g088040.3.1	90.8375	96.8945	95.0773	97.2736	74.0511	81.9859	77.8385	80.1455	99.84
Solyc06g005160.4.1	109.23	89.7139	103.73	129.026	63.5713	107.326	62.0783	102.062	99.6242
Solyc01g096340.3.1	117.018	145.143	118.027	71.8687	100.338	93.2537	83.7054	66.6703	99.6153
Solyc12g096760.2.1	87.3696	90.9377	73.0048	94.1203	101.221	91.2072	114.722	100.072	99.4799
Solyc12g009110.3.1	28.591	3.32196	19.9117	119.953	23.9918	85.0349	41.7065	96.9421	99.3704
Solyc01g100660.4.1	111.286	114.086	109.899	70.7029	103.161	88.0119	64.2886	99.9769	99.3237
Solyc07g045250.1.1	120.729	123.255	85.6893	73.4649	76.6757	72.4559	113.445	101.946	99.2093
Solyc01g009860.3.1	174.656	182.52	160.81	71.6875	92.3145	82.0587	105.873	83.5682	99.1986
Solyc11g073250.2.1	69.7698	72.4459	71.0129	129.987	82.69	108.125	68.2868	120.033	98.806
Solyc02g081170.4.1	117.611	109.461	119.088	117.031	81.8119	103.157	103.481	74.9119	98.7544
Solyc05g054120.1.1	62.1465	58.4157	73.2859	77.0317	72.9412	64.5738	93.8248	132.352	98.6142
Solyc05g052980.4.1	94.1874	102.363	107.149	87.8097	134.211	109.307	74.0961	93.8773	98.5946
Solyc05g051700.3.1	122.596	122.841	125.814	87.0104	97.3501	86.1552	94.9899	74.8871	98.3715
Solyc02g081700.1.1	101.255	105.749	114.946	128.29	96.6926	112.34	97.7018	140.121	98.2931
Solyc01g009430.3.1	60.6134	44.2823	67.3684	164.694	80.006	142.34	48.1394	122.61	98.2465
Solyc03g115820.3.1	69.5075	81.6775	75.7653	58.5241	62.8579	58.2483	102.144	85.4003	98.1637
Solyc01g150176.1.1	220.418	283.034	221.481	21.5485	329.629	142.79	188.951	60.3561	98.1633
Solyc04g077440.4.1	89.3045	73.0272	93.0295	76.1479	103.783	86.3145	70.1159	106.747	98.0384
Solyc06g005420.1.1	86.0319	76.0052	64.4845	116.217	107.802	94.4243	82.7635	110.069	97.9687
Solyc09g082810.3.1	26.3646	35.3293	36.922	238.835	62.2468	148.188	423.39	49.8564	97.4313
Solyc05g052630.4.1	129.102	126.849	133.112	103.284	150.17	128.059	61.0077	90.0285	97.4174
Solyc03g113220.3.1	77.3701	63.8074	71.6864	99.2767	104.622	85.2952	88.0291	101.569	97.2984
Solyc10g078690.3.1	89.1115	87.5223	83.5953	84.4141	82.1751	75.3145	88.666	112.944	97.2051
Solyc01g087520.3.1	62.1123	72.4853	73.5708	67.1314	66.5899	64.2009	89.2747	82.0081	97.0652
Solyc05g012110.4.1	92.2642	74.8744	82.7439	79.6395	113.652	93.7007	63.1437	107.057	96.831
Solyc01g079420.4.1	113.381	114.452	101.629	102.297	86.7041	79.2342	103.538	95.8497	96.8032
Solyc03g119600.1.1	226.529	174.067	194.053	218.871	112.853	171.094	112.947	129.46	96.7364
Solyc10g006580.3.1	92.1453	88.2015	90.8609	86.3836	87.6943	75.6087	91.3685	104.144	96.6173
Solyc01g105340.4.1	127.721	134.046	119.569	97.1931	103.144	95.3973	119.801	101.399	96.5966
Solyc05g008010.3.1	87.7233	109.6	84.0381	84.2673	64.5314	71.3499	111.406	125.151	96.5654
Solyc04g064580.1.1	79.4141	67.5635	65.7191	80.8995	114.833	97.3073	74.2433	94.7989	96.4232
Solyc01g096240.4.1	59.6869	49.4372	49.0331	43.8405	50.8579	43.7912	70.7853	104.264	96.3094
Solyc04g005650.3.1	104.637	111.596	118.355	129.761	100.298	114.234	79.4397	95.8736	96.2753
Solyc07g043130.3.1	115.736	76.0762	100.914	139.214	98.8869	120.934	114.819	71.5869	95.9926
Solyc05g054920.4.1	117.075	103.807	104.135	79.2816	74.6674	70.046	108.145	118.215	95.8049
Solyc08g080590.3.1	5.4914	9.64233	8.61045	212.091	20.4931	168.13	42.0448	97.5426	95.7765
Solyc12g095910.2.1	123.608	115.944	122.471	75.6562	113.738	87.7911	81.541	112.138	95.5693
Solyc03g082720.3.1	126.408	128.509	132.326	113.924	71.4042	92.6252	104.265	99.3892	95.5041
Solyc06g068500.3.1	78.1201	68.5604	66.8338	59.154	86.4564	85.6406	86.8216	97.8942	95.4923
Solyc06g062510.3.1	92.2656	93.218	88.5148	75.953	88.6036	79.0114	93.861	93.7559	95.4489
Solyc06g063310.2.1	84.489	86.7801	67.4162	103.021	76.9409	92.1069	81.0223	112.248	95.2713
Solyc07g063960.3.1	54.5991	58.6087	50.8128	42.869	43.6327	38.2119	91.3518	96.4202	95.2389
Solyc10g006030.3.1	42.4166	45.5052	40.9655	51.0306	39.3563	50.6018	74.1054	84.888	95.1332
Solyc02g084410.3.1	100.8	69.4445	83.5023	42.222	142.301	77.0249	105.485	88.8745	95.0767
Solyc09g007250.4.1	89.755	81.3517	81.9238	98.037	84.8134	83.8586	91.3382	98.4022	95.0498
Solyc06g074890.1.1	49.3189	50.8926	42.2487	58.509	65.9361	66.1297	98.5068	93.2984	95.0464
Solyc07g042190.3.1	115.161	106.257	115.284	63.2401	96.1037	79.5031	78.0675	73.6875	94.8397
Solyc06g068620.3.1	77.6249	99.1199	91.4693	93.6303	99.988	87.5608	59.0242	130.785	94.721
Solyc11g069790.2.1	54.7351	53.0122	53.2423	72.8874	71.1393	64.8302	79.0685	98.5178	94.6465
Solyc10g008270.3.1	65.4255	50.2074	58.0246	56.9682	91.0722	76.0188	32.3574	106.657	94.3467
Solyc01g095050.3.1	96.1565	98.7084	91.8912	75.3245	76.68	83.0428	82.9931	94.1735	94.336
Solyc08g080650.3.1	43.7717	37.2759	48.0647	99.2845	13.0426	76.437	177.091	81.1079	94.2637
Solyc06g063070.3.1	103.491	95.4918	87.9227	81.732	91.0227	85.2249	108.819	103.457	94.2077
Solyc03g112150.1.1	71.8634	66.2127	71.4807	63.9202	73.8341	73.2691	143.67	85.9135	94.1554
Solyc07g049530.3.1	123.025	69.5026	107.722	351.274	51.0229	234.964	37.0092	106.897	94.0981
Solyc12g094640.3.1	103.136	89.2392	98.4154	47.7745	67.4209	47.0411	131.452	59.2583	93.2085
Solyc05g005950.3.1	66.8874	65.263	67.7982	63.1668	96.7999	76.801	80.2899	110.262	93.1639
Solyc09g098030.4.1	113.255	102.338	117.828	58.1847	86.6706	75.4339	96.2786	73.9647	93.1075
Solyc04g072450.3.1	62.629	60.9868	71.8559	79.9369	78.5622	71.2008	68.9477	102.032	93.0907
Solyc06g009020.2.1	121.889	109.346	117.521	140.34	70.4429	106.427	97.9588	87.6436	92.7528
Solyc03g112900.3.1	109.263	100.548	91.9773	90.162	89.0413	90.1781	95.6634	99.3531	92.3729
Solyc10g086150.2.1	36.0237	41.41	38.5164	40.4136	45.4201	42.1545	73.056	84.4608	92.367
Solyc01g006020.4.1	64.5461	80.3894	83.8649	56.9582	91.3267	64.1152	76.3859	85.1574	92.3637
Solyc01g104950.4.1	32.1493	29.7561	33.3707	63.7769	47.4406	54.4288	65.0202	85.3602	92.3303
Solyc01g010580.3.1	102.923	93.65	80.0965	73.9885	88.4401	72.3406	93.5324	98.7755	92.1333
Solyc02g090010.3.1	82.8286	93.2494	86.822	75.1691	64.6551	63.2017	79.2956	68.586	91.9386
Solyc10g150145.1.1	82.2338	77.4122	83.6066	99.6261	84.8987	110.302	52.0237	114.104	91.7171
Solyc03g121360.1.1	86.6656	91.2437	71.6065	72.6564	70.8459	67.1391	85.0347	86.8168	91.65
Solyc04g080700.4.1	95.8454	88.4713	92.434	92.972	89.1012	97.1543	63.016	86.2165	91.5571
Solyc06g069010.3.1	87.5175	73.4477	79.095	83.8758	75.5918	75.5687	86.6957	103.142	91.4632
Solyc07g007600.3.1	107.501	123.543	111.102	103.273	187.273	130.868	91.0302	100.671	91.3344
Solyc01g103450.3.1	83.6211	82.1917	86.7553	92.5637	91.4414	98.5774	100.668	92.1962	91.2328
Solyc04g082930.3.1	65.0128	92.5262	95.552	53.1792	77.7221	63.6605	113.493	76.1302	91.1924
Solyc07g006570.4.1	19.867	4.26834	9.69758	63.338	26.0965	50.188	93.0841	69.6937	91.0119
Solyc12g015970.3.1	106.554	92.2107	95.5066	65.3631	79.4141	69.4116	108.917	78.9722	90.7413
Solyc08g078900.1.1	43.2228	54.9238	39.8854	14.4953	29.6552	14.9871	110.861	55.5935	90.7299
Solyc03g019650.3.1	100.197	109.922	101.017	65.0605	109.009	83.995	105.764	72.6275	90.7269
Solyc01g081060.4.1	108.181	111.068	111.401	45.1468	92.2062	65.8108	113.997	64.2032	90.7222
Solyc01g008080.3.1	78.2652	84.5994	83.9984	76.0437	62.5522	68.6304	91.9867	83.9663	90.6356
Solyc07g061900.3.1	40.8528	35.4806	36.4025	46.2352	39.3052	36.5748	81.8818	97.4856	90.4034
Solyc07g065270.1.1	110.267	108.069	115.538	76.0333	125.007	92.6478	83.0814	91.0056	90.2655
Solyc05g005480.2.1	68.3211	66.864	67.8541	71.9385	62.8659	69.8053	106.062	76.3695	90.1179
Solyc01g097310.3.1	46.2339	46.8437	39.92	61.9419	48.259	50.6455	63.9841	84.2518	90.0293
Solyc01g099830.3.1	65.8759	58.824	56.8366	67.3506	48.0193	56.0212	77.5907	91.9832	89.7986
Solyc09g010410.3.1	84.4072	92.0881	88.3947	82.1724	83.76	83.9782	68.9787	81.6635	89.6135
Solyc06g082140.3.1	91.8004	80.936	96.0474	59.5309	61.0295	46.7363	88.1377	67.7752	89.5375
Solyc04g016270.2.1	89.4732	97.7468	111.197	51.2696	43.3701	42.9461	63.5872	99.1153	89.3273
Solyc11g069450.1.1	78.5186	83.7227	74.0509	71.4322	52.2323	57.4919	217.208	52.8446	89.2862
Solyc01g104470.3.1	87.4019	95.5588	90.3814	70.8916	95.0847	67.5415	95.8214	97.8276	89.1489
Solyc04g076820.1.1	109.232	89.0653	97.2256	123.063	117.49	126.937	81.3266	91.419	89.115
Solyc04g072900.1.1	107.594	72.0452	77.8121	153.894	125.121	144.013	60.0254	118.589	88.908
Solyc09g082650.4.1	77.7627	78.8998	70.316	109.205	66.2637	88.1021	87.6214	103.521	88.7566
Solyc01g067730.3.1	86.7563	90.2955	92.5524	71.7362	67.3041	66.0705	85.0891	87.4938	88.5858
Solyc07g066600.3.1	102.986	99.5616	105.856	98.528	92.6932	95.1822	107.723	105.846	88.489
Solyc04g009770.3.1	131.543	112.95	120.051	95.3844	123.382	103.157	78.8017	95.8938	88.3582
Solyc05g005880.2.1	54.9944	45.3984	52.0889	53.431	47.6902	44.116	85.7969	112.616	88.2406
Solyc12g095990.2.1	72.3613	62.9472	72.0748	66.7661	67.4565	67.7551	79.6069	77.2414	88.186
Solyc03g113620.3.1	71.2242	85.2777	76.5252	56.9904	71.1653	76.9545	69.8055	80.9244	88.1205
Solyc11g068710.3.1	62.9953	51.7048	84.2828	75.884	72.9879	72.5095	68.3383	90.6357	88.0403
Solyc06g036520.1.1	84.3854	73.1464	51.2049	80.7147	86.1095	69.3889	86.0857	78.1611	87.9751
Solyc01g106000.4.1	132.534	120.611	131.295	75.351	104.475	90.1488	78.4065	93.4636	87.9424
Solyc10g080940.3.1	59.7511	58.171	64.7645	68.5588	69.5105	65.8323	79.5217	87.101	87.6906
Solyc04g081880.4.1	134.891	146.712	140.935	65.8445	110.438	72.229	112.448	78.7346	87.6697
Solyc09g091940.2.1	116.017	128.619	121.349	95.1366	91.3602	74.3163	98.852	102.087	87.6115
Solyc05g013560.3.1	137.825	137.587	120.566	23.4567	35.9781	27.427	104.891	91.1544	87.5912
Solyc07g007120.3.1	102.256	102.58	118.448	104.463	141.237	131.856	74.5884	91.1302	87.5679
Solyc11g066720.3.1	72.419	80.4748	73.7657	71.4705	95.9765	83.7338	45.7322	85.6872	87.5448
Solyc01g100770.2.1	29.2396	29.5413	23.3939	127.183	49.7542	107.365	69.1646	87.5147	87.4367
Solyc01g098760.4.1	58.3941	57.957	63.3551	63.9773	102.969	86.8566	73.5379	97.5886	87.3808
Solyc06g072040.1.1	47.8845	50.3508	61.1997	53.7953	60.872	65.4375	66.4399	104.921	87.3648
Solyc05g013440.3.1	114.662	110.825	112.463	44.7987	137.982	75.8879	52.784	98.8547	87.1293
Solyc07g008720.4.1	77.4287	85.4347	85.9344	53.8098	61.0598	52.8451	85.1194	103.407	87.1171
Solyc06g005750.3.1	51.4175	43.907	51.7908	23.3691	55.479	37.1613	75.7312	88.547	87.005
Solyc06g065020.3.1	107.442	111.542	102.96	111.244	117.662	111.133	86.5592	82.3228	86.9841
Solyc01g095620.3.1	84.4982	77.6692	73.6485	103.625	126.822	105.408	78.9185	92.3358	86.3683
Solyc12g088720.2.1	126.339	102.866	126.42	109.062	117.375	110.312	78.78	91.2462	86.3473
Solyc09g090430.3.1	60.5066	66.8268	69.7625	71.9202	65.3297	65.6723	82.5809	74.34	86.3372
Solyc06g082750.3.1	36.924	35.2549	36.2156	43.9531	35.2642	34.6286	80.8594	108.987	86.327
Solyc10g080590.2.1	61.5611	66.9235	67.2764	70.4967	58.8227	65.4626	66.5985	74.683	86.2738
Solyc04g018110.1.1	113.035	100.033	106.793	93.2478	80.4429	83.5304	48.0161	79.6084	86.1873
Solyc10g086220.2.1	81.6073	83.8237	74.8037	77.994	66.7873	70.5454	83.0064	69.4866	86.1741
Solyc06g076520.1.1	78.5227	84.7859	104.855	124.696	76.0088	94.641	102.558	107.992	86.0004
Solyc12g008730.3.1	70.6871	62.3541	57.0617	62.234	51.2786	53.1044	65.9925	96.9614	85.9513
Solyc03g121330.3.1	66.334	67.1465	59.2679	74.1716	58.8718	67.6558	75.5267	93.5907	85.7849
Solyc05g015470.1.1	114.073	100.382	125.229	69.8219	86.1901	72.9331	89.3517	65.7762	85.4772
Solyc05g052140.3.1	66.3568	72.1754	86.3341	79.6502	60.9572	65.3712	81.674	89.2197	85.2721
Solyc10g077010.2.1	79.2192	85.5317	71.8627	82.9465	69.1487	80.4223	93.045	96.3981	85.0695
Solyc03g119860.3.1	30.8718	37.2215	45.6004	31.3599	40.1658	30.4434	82.2476	59.1482	85.0412
Solyc01g005440.4.1	82.9338	71.6923	78.6276	96.1235	102.42	95.4879	59.4509	104.326	84.9798
Solyc11g013810.3.1	23.2087	21.7188	22.3187	46.7153	9.09308	33.3617	152.992	23.7249	84.9542
Solyc12g010430.1.1	56.6603	74.032	58.7929	51.2366	64.9247	66.7284	79.4819	79.4407	84.8764
Solyc08g075560.1.1	91.1176	101.912	105.437	61.9608	75.4279	85.2381	78.8627	71.6556	84.7107
Solyc09g015160.2.1	91.31	88.6068	74.2071	111.437	83.3272	79.2701	52.9372	97.6852	84.5792
Solyc10g048030.2.1	11.6083	15.8731	20.6967	35.0815	60.1684	45.8621	21.716	89.0538	84.5162
Solyc03g097920.1.1	124.306	110.395	116.723	100.366	94.007	96.2341	70.3735	86.2142	84.289
Solyc04g082200.2.1	119.651	123.145	121.983	212.789	77.6207	160.818	93.0258	88.0594	84.2718
Solyc02g063450.4.1	193.323	136.856	185.986	143.781	316.45	209.212	174.326	31.7773	84.2054
Solyc03g119150.4.1	79.1538	70.2214	71.557	56.7746	69.6212	56.7979	97.5734	71.3146	84.1945
Solyc08g074620.3.1	5.50604	1.5163	5.05864	58.5249	8.10948	34.7422	117.718	66.8111	84.1515
Solyc04g008740.3.1	55.0959	51.7353	56.2581	63.0046	60.5532	62.5046	79.9623	89.2378	84.1495
Solyc07g005760.3.1	124.454	105.057	107.763	130.344	85.5036	123.424	49.1754	104.713	84.0906
Solyc02g082700.3.1	67.5522	80.5353	86.847	68.1566	81.7374	61.2165	68.7969	100.608	83.9943
Solyc01g010750.4.1	83.4429	82.1509	84.6163	99.0447	89.3551	89.0136	74.3416	83.9204	83.9654
Solyc04g080290.3.1	75.2278	67.9667	76.4696	54.053	81.1171	59.2308	56.305	92.1303	83.763
Solyc08g076860.3.1	114.903	96.7454	111.52	116.211	120.758	123.984	66.5778	78.8678	83.6139
Solyc11g006060.2.1	89.6763	81.8278	90.8497	73.7646	91.1493	78.9084	115.571	86.324	83.5499
Solyc09g092010.1.1	89.5197	61.7522	93.8203	110.383	83.9436	79.3675	58.1536	63.2493	83.4192
Solyc10g045190.3.1	88.668	67.2316	74.901	69.2482	72.6692	64.9361	70.8794	80.5254	83.396
Solyc02g077480.1.1	40.8127	41.4411	42.4432	101.418	44.8683	81.8721	66.7196	110.464	83.3466
Solyc03g007740.3.1	109.038	103.718	96.7545	64.4178	96.8477	79.1184	88.355	74.9559	83.1406
Solyc09g090570.2.1	80.8019	71.5074	82.8671	74.7971	65.7277	69.3723	89.789	88.451	83.1262
Solyc07g053740.1.1	78.7885	73.0213	65.8877	135.081	74.9799	103.837	105.87	140.981	83.1059
Solyc12g044720.2.1	88.4105	99.995	80.6737	73.8144	72.9096	59.3166	115.209	99.0613	83.0505
Solyc11g005670.2.1	80.7971	66.0058	77.3475	74.41	94.6627	84.9	61.487	89.1382	83.0412
Solyc05g005560.4.1	36.1414	27.1197	26.8383	75.4312	71.476	68.1411	57.342	91.5984	82.9898
Solyc10g082030.2.1	30.5437	37.1047	34.2692	38.6546	31.8218	35.1613	74.1285	75.4618	82.9614
Solyc10g086400.2.1	90.7203	82.3773	89.8088	65.1179	99.1138	75.8616	94.7969	91.1795	82.5392
Solyc06g065180.3.1	57.9035	73.8752	57.5159	73.5164	51.1565	55.4823	58.4446	92.7248	82.4195
Solyc01g104170.3.1	108.175	108.793	104.129	93.4221	91.6797	81.9693	100.265	87.8043	82.4186
Solyc12g017460.1.1	31.3408	23.7492	32.2342	24.118	8.53935	17.2322	24.8982	98.9316	82.3414
Solyc08g068870.3.1	187.413	118.799	162.694	214.5	67.1057	148.704	63.7217	78.5454	82.3107
Solyc10g047650.3.1	87.3427	79.3448	79.5307	89.8724	53.6722	76.09	71.8598	98.3196	82.14
Solyc05g005690.1.1	95.645	74.7388	87.6983	95.7006	78.8748	86.0735	91.6711	107.621	82.1145
Solyc06g068230.4.1	60.4193	57.8302	61.5111	98.953	81.6902	95.0417	62.7247	71.908	82.0534
Solyc10g081180.2.1	85.5324	83.1384	93.5286	95.1348	81.6508	86.2179	83.0068	95.8588	81.9846
Solyc06g074260.4.1	31.1396	32.8961	30.2591	23.1438	92.1853	49.4276	47.0117	96.8132	81.8717
Solyc11g068950.3.1	144.754	130.569	144.958	66.6546	118.048	99.7666	77.2755	61.5277	81.6763
Solyc01g006430.3.1	45.9153	41.9242	43.7258	81.4236	65.8315	69.3455	85.6307	85.5315	81.6747
Solyc03g117770.3.1	82.6571	90.3553	93.9204	95.6894	92.7356	87.4122	83.4524	86.0964	81.5069
Solyc04g072780.4.1	108.988	93.8983	95.3091	87.8195	70.7812	83.0465	69.5985	87.0695	81.4059
Solyc12g040790.2.1	105.427	103.697	97.3438	23.9089	67.28	39.8764	162.927	30.7581	81.2544
Solyc07g053550.3.1	101.367	99.3851	108.18	139.516	105.273	129.863	44.21	113.379	81.1667
Solyc06g074980.3.1	97.075	89.7127	83.8884	82.6315	111.553	92.334	74.8155	77.4477	81.136
Solyc05g026500.1.1	69.1629	43.5788	28.6546	50.051	33.4382	49.1647	15.1192	34.1901	80.8372
Solyc03g121880.4.1	94.1635	87.8519	92.1197	114.546	108.183	109.474	57.0147	86.2492	80.8221
Solyc04g015020.3.1	77.4483	61.7955	80.5507	111.71	68.2074	106.099	46.8205	76.4432	80.8205
Solyc07g005210.3.1	49.5756	62.0902	57.5367	83.7523	67.2479	72.6476	95.5821	62.5279	80.7725
Solyc04g082250.3.1	95.3605	96.3461	100.276	81.7544	100.253	91.3444	114.716	68.8778	80.7199
Solyc12g098890.2.1	18.5809	24.3355	25.1435	33.3276	24.905	30.2749	86.4181	88.3794	80.685
Solyc01g107820.2.1	154.056	118.334	132.755	84.0292	61.8266	71.4196	82.8714	67.6264	80.6798
Solyc06g074430.4.1	76.5618	86.2407	84.0056	76.168	58.842	62.4793	87.7251	97.1802	80.5296
Solyc12g098350.1.1	54.0903	70.7988	66.3961	59.5843	62.1461	54.6947	99.0609	90.8948	80.4932
Solyc02g089350.3.1	1.62972	2.23658	2.7347	49.9404	5.67956	37.6562	43.3443	96.3026	80.4049
Solyc10g084360.1.1	50.0979	63.0735	58.1264	72.8606	73.6743	78.7867	60.4506	52.0423	80.3891
Solyc03g007230.4.1	32.6759	38.8496	32.7299	78.0101	90.6244	76.2328	40.685	100.666	80.3856
Solyc03g114970.3.1	60.4549	63.8796	54.8159	33.7316	54.1938	42.415	73.593	93.7316	80.3459
Solyc06g069520.3.1	79.0895	85.7141	88.6507	71.8812	73.3144	75.202	71.6353	82.6977	80.2325
Solyc02g089610.2.1	106.117	113.592	105.016	80.6529	95.4457	86.412	69.4203	81.0609	80.1618
Solyc08g005960.2.1	66.8321	141.345	87.4089	20.3919	59.2934	36.6937	134.156	44.5437	80.1202
Solyc11g042640.2.1	74.6668	81.184	74.5003	63.2861	65.8468	70.7517	93.3536	78.4985	80.0508
Solyc04g010190.1.1	59.5722	73.1555	74.9164	45.3163	58.7942	45.6548	123.448	67.7414	80.0494
Solyc11g072340.2.1	96.8768	93.5581	99.3394	77.0172	92.0422	90.8852	65.6346	80.9801	80.0493
Solyc01g006300.3.1	251.827	288.087	270.518	230.514	235.379	221.818	95.4318	64.8769	79.9497
Solyc12g006320.3.1	73.1272	76.1842	74.9365	41.5295	66.1311	49.753	78.3987	86.7624	79.8287
Solyc01g096270.3.1	68.6026	70.7053	65.5683	58.9119	56.4561	61.0893	68.679	103.448	79.7725
Solyc06g074780.1.1	38.3251	41.1568	41.6272	101.026	38.8096	64.2561	37.5701	86.1308	79.4902
Solyc03g097950.4.1	53.6441	52.0225	55.6077	42.1417	51.1468	42.1234	81.1238	61.1624	79.356
Solyc06g076480.4.1	51.6878	57.2509	54.7475	44.2414	51.7399	49.3978	59.6775	65.0672	79.3473
Solyc12g009200.2.1	26.5947	24.9895	26.2974	32.4769	26.5834	26.8864	82.5923	67.4735	79.3448
Solyc05g009470.4.1	25.1392	34.0663	29.129	80.646	38.8084	65.5045	38.9435	73.9806	79.3102
Solyc01g067740.3.1	40.8586	60.9317	39.5348	85.4995	43.266	61.1781	34.125	111.828	79.2952
Solyc01g106480.4.1	97.1359	94.0604	106.772	66.3162	90.0597	71.6176	101.486	70.7663	78.9929
Solyc05g006440.4.1	103.202	121.354	114.729	50.0899	94.9788	54.8595	96.8866	59.3828	78.8302
Solyc01g096570.3.1	97.1551	95	100.637	94.2267	100.233	95.2099	69.8174	66.9245	78.8108
Solyc03g119080.4.1	20.6166	18.0473	20.1844	43.025	30.8472	36.1427	35.7817	90.7104	78.7677
Solyc05g055770.3.1	75.4756	69.8119	70.3671	80.9399	65.7716	75.467	58.44	76.2965	78.7245
Solyc02g070470.1.1	48.5545	59.7283	64.6502	47.9496	44.0703	48.6686	55.4712	72.6704	78.724
Solyc06g035870.3.1	70.744	73.3505	63.845	59.5517	65.2986	55.2924	73.6282	90.6143	78.6991
Solyc11g011240.1.1	29.8798	12.2317	17.7895	122.887	35.6225	102.753	30.4925	110.304	78.66
Solyc07g066010.3.1	110.108	99.8821	112.567	58.5784	81.7745	65.9899	46.8568	75.3987	78.6435
Solyc04g011510.4.1	55.6965	55.718	49.3131	70.3767	44.3663	56.6978	66.6844	75.9849	78.448
Solyc04g025990.3.1	96.9439	84.4714	95.1993	60.3564	95.5787	76.1669	73.9266	82.8748	78.2519
Solyc11g005680.2.1	73.1219	70.617	79.4781	55.1046	53.6004	56.5147	83.3724	89.5158	78.1526
Solyc10g083140.1.1	56.3802	45.979	67.0119	91.0489	123.648	100.007	57.7509	140.779	78.126
Solyc05g013570.3.1	81.2232	71.384	76.206	44.7969	53.6972	45.7505	55.4941	74.8815	78.1159
Solyc07g006480.4.1	50.9834	29.9209	50.3167	103.953	54.7569	86.0428	23.9796	79.0467	77.9879
Solyc06g083110.2.1	54.8003	54.8509	44.1579	51.6147	54.6977	52.4827	65.576	71.4404	77.9549
Solyc09g055470.1.1	70.2218	91.8097	92.185	66.4837	72.5681	64.8024	103.757	67.5707	77.8731
Solyc04g082235.1.1	68.6207	57.8626	54.4227	58.721	44.2032	55.2181	67.3166	123.275	77.6877
Solyc05g014470.3.1	66.4045	74.8129	73.6763	81.4362	52.9998	63.834	76.8087	93.3243	77.6568
Solyc03g019880.3.1	42.4812	40.3374	47.45	34.8992	35.2316	36.8167	71.1034	62.4921	77.5891
Solyc12g015680.1.1	64.5602	70.9653	72.8702	59.8271	70.4265	66.2058	66.006	73.1247	77.5531
Solyc05g006850.4.1	154.836	188.231	159.802	76.5673	79.5582	78.962	105.78	68.9755	77.4562
Solyc06g073310.3.1	63.2608	79.557	66.9846	76.8951	66.8951	63.8235	77.8367	87.4761	77.1628
Solyc06g007540.3.1	41.2265	54.836	49.8579	59.3091	30.1303	51.9732	49.5842	64.4617	77.1099
Solyc08g074750.2.1	51.5707	63.5996	55.3424	63.5773	47.6526	56.6213	71.7141	76.1909	76.9353
Solyc09g090520.3.1	122.699	113.172	131.213	86.9287	142.811	99.2549	96.9637	78.7834	76.9312
Solyc11g073240.2.1	81.1503	84.9706	108.422	103.08	91.8001	89.3314	78.1916	92.2635	76.8832
Solyc02g080510.1.1	215.704	200.945	187.695	76.1365	179.957	116.298	54.6035	119.379	76.8783
Solyc05g054800.3.1	79.0398	71.633	72.4494	83.0963	70.2227	81.5101	76.4729	71.4472	76.8275
Solyc01g111510.3.1	86.8989	84.2763	88.4325	55.7781	63.9331	52.6731	80.4953	90.8842	76.8039
Solyc02g089090.3.1	100.66	83.2878	87.5293	101.812	95.5441	102.321	58.8567	68.576	76.7534
Solyc07g063050.1.1	82.3139	75.0057	86.0987	71.3238	89.4252	70.3438	76.2133	74.3111	76.5408
Solyc01g106620.2.1	10.2561	4.90431	10.0965	74.1597	6.67727	43.662	95.9602	49.2326	76.4993
Solyc02g070800.2.1	40.9624	54.9649	46.499	22.9598	53.3898	40.2099	53.2773	86.4924	76.4204
Solyc10g009340.1.1	163.252	180.838	167.379	77.977	87.336	72.2124	110.649	92.1445	76.3011
Solyc04g056580.3.1	63.8401	65.6583	63.2748	49.6292	50.5744	44.0663	77.014	47.0162	76.1566
Solyc03g053110.3.1	41.157	48.2208	42.9836	58.0013	39.8905	45.6079	69.7233	69.3258	76.1433
Solyc07g052980.3.1	12.9048	19.2504	16.5811	25.1363	66.0888	37.3125	43.7667	100.869	76.0211
Solyc01g087800.2.1	36.9905	24.4719	35.8507	66.1293	65.904	75.8646	64.688	70.5681	75.9079
Solyc10g005100.3.1	142.426	130.307	169.535	66.3516	140.402	93.829	127.578	63.6017	75.8132
Solyc01g005420.2.1	80.668	70.5617	82.8544	62.5229	69.0978	64.3218	48.9427	68.7745	75.8016
Solyc08g076480.3.1	60.0553	63.295	57.4222	64.0036	67.5189	54.4773	70.5844	68.1915	75.7715
Solyc06g053140.3.1	51.7517	54.4169	58.4251	32.8284	40.5445	38.2212	62.6577	59.401	75.7517
Solyc02g079970.4.1	76.8074	70.9902	69.6415	75.834	55.7904	64.4541	64.8241	83.6758	75.7428
Solyc08g061320.3.1	105.941	100.948	108.567	89.7678	92.1684	98.225	61.4244	71.7848	75.667
Solyc01g007860.3.1	65.3006	63.5534	52.8189	52.6152	58.7176	53.5349	70.8117	68.5088	75.4488
Solyc11g150146.1.1	73.6088	78.7329	59.3348	52.7448	48.5763	48.2829	69.9427	73.0748	75.3247
Solyc04g054370.1.1	37.996	35.5242	39.8991	57.0173	35.554	55.6322	51.4202	81.8944	75.3219
Solyc01g005560.3.1	35.7862	31.6323	36.8123	55.0456	26.0546	42.8378	71.4677	73.3635	75.2503
Solyc09g075430.3.1	75.6488	77.7455	70.808	71.2438	66.3122	73.2202	73.0527	96.9039	75.101
Solyc02g081990.3.1	73.877	76.5752	78.2485	69.5491	58.9865	61.509	82.5451	93.2384	75.0957
Solyc01g111260.2.1	125.252	129.912	122.102	50.9366	104.732	76.2656	101.716	67.0724	75.0667
Solyc04g014720.4.1	62.8987	60.4587	62.4401	64.2226	47.5004	56.8831	74.7335	61.7827	74.9884
Solyc03g082540.4.1	118.473	127.714	132.805	46.0116	114.975	81.1015	64.2313	68.4158	74.9275
Solyc01g010050.3.1	77.0479	75.3821	82.2497	68.6898	92.9779	76.968	63.8169	78.1508	74.8203
Solyc10g011810.4.1	81.4019	46.4671	55.9863	94.7859	45.3617	71.9569	60.0843	94.6434	74.8138
Solyc10g080360.1.1	43.2412	62.6398	44.7302	47.4533	41.7931	28.3843	95.3519	51.4123	74.7965
Solyc04g081530.1.1	59.6881	42.432	52.3797	59.6502	21.211	41.3087	60.4631	102.582	74.6843
Solyc04g078420.1.1	46.637	54.0978	57.7804	128.092	79.192	111.342	55.5241	68.737	74.6809
Solyc05g008530.3.1	114.958	106.804	103.563	76.2219	101.092	84.4955	79.3084	78.1283	74.6778
Solyc09g082780.3.1	66.0725	62.886	60.1141	77.1453	58.0545	73.7312	62.6004	77.8239	74.625
Solyc03g026180.1.1	94.6351	79.7165	86.0424	76.988	101.399	94.2641	61.3293	81.852	74.6006
Solyc11g022450.1.1	50.5091	63.7877	78.6174	44.3931	72.0999	63.2498	62.0656	80.2277	74.5314
Solyc08g016180.3.1	52.9708	56.0073	52.269	55.727	39.3655	46.6652	59.209	74.2858	74.4713
Solyc03g117580.3.1	89.9723	114.479	107.3	59.5861	75.1163	63.1808	66.6533	78.0424	74.2513
Solyc08g061100.3.1	92.4366	89.9585	87.0106	80.4854	105.457	88.8231	59.656	74.0124	74.1366
Solyc09g010930.4.1	38.1648	47.1466	48.0468	59.2013	43.7429	47.7582	64.8661	75.7573	74.1178
Solyc08g016270.3.1	23.9628	3.27333	16.7123	130.53	53.3855	105.198	25.3155	94.8574	73.995
Solyc01g098590.3.1	102.945	81.2296	96.3888	113.412	63.513	93.7195	30.2555	100.372	73.9774
Solyc06g060400.3.1	75.3564	66.4505	67.0031	57.8252	57.3205	59.1229	80.5579	85.7445	73.8868
Solyc04g074730.1.1	54.015	73.7246	83.2149	83.0731	47.3989	69.7692	28.8168	92.4704	73.786
Solyc08g006770.3.1	37.9182	32.2128	31.6766	49.3617	37.7439	44.1539	35.9661	76.1981	73.5099
Solyc05g008450.3.1	73.2914	76.1557	75.9475	65.2805	70.9844	63.1723	84.4833	72.6748	73.4082
Solyc07g047800.3.1	75.6085	67.8813	76.3356	127.378	47.9292	93.2955	63.5153	92.3966	73.2782
Solyc12g056410.2.1	115.678	153.687	147.407	44.5225	136.108	79.547	67.2194	71.3834	73.1846
Solyc06g064630.3.1	63.6744	65.2932	63.2417	59.9906	53.5209	54.4301	68.1691	81.7089	73.1522
Solyc01g067295.1.1	11.4473	12.4228	12.1512	82.0572	104.472	79.3876	26.8461	118.966	73.1255
Solyc04g076850.3.1	79.4393	81.6398	81.7935	107.545	77.4191	99.0979	54.6781	87.5339	73.1129
Solyc01g095700.3.1	92.6802	84.3077	79.3001	88.4867	77.7086	75.0203	65.4982	92.3644	73.0557
Solyc07g054310.3.1	0	0	0	11.585	1.90969	13.6724	1.4494	132.83	72.8695
Solyc03g119610.1.1	99.6252	74.8445	88.2705	132.035	89.1466	115.202	41.3896	107.718	72.8651
Solyc10g081040.1.1	118.056	99.5744	113.525	34.4733	105.205	76.811	77.6273	61.1302	72.7122
Solyc05g046390.3.1	73.0064	63.5102	63.563	73.3874	59.33	66.5331	78.3176	102.483	72.6851
Solyc12g021160.1.1	69.734	72.5057	57.2544	39.292	48.2285	38.4437	41.0514	46.1717	72.5755
Solyc12g008330.3.1	79.7946	67.091	91.5051	75.0983	65.1299	43.8231	40.5736	91.7734	72.533
Solyc07g006560.3.1	5.25142	0.705603	0.859217	37.5833	4.42958	30.4547	19.6844	79.2544	72.5054
Solyc09g075570.1.1	58.1922	55.7134	59.3589	47.7986	54.5108	49.8229	66.7447	68.9373	72.3208
Solyc08g081030.1.1	177.488	149.909	152.655	132.687	138.369	132.726	98.8368	74.6563	72.3172
Solyc07g061800.4.1	29.099	16.5174	24.834	55.5316	29.2091	47.5407	27.9586	75.3782	72.2876
Solyc01g103410.3.1	75.6362	81.0239	82.6017	66.6735	74.6253	68.36	52.9044	81.9197	72.2488
Solyc01g079870.4.1	85.073	80.2403	82.5922	94.2528	101.052	101.04	54.3172	77.1233	72.1777
Solyc02g087150.3.1	40.5999	35.3202	36.8441	35.2423	36.1642	27.316	60.496	69.0322	72.1125
Solyc12g042950.2.1	65.3543	87.786	78.0182	79.8574	182.053	119.122	47.3589	76.0006	71.9572
Solyc06g083780.3.1	74.0236	63.0486	75.0803	71.0793	61.0599	57.4944	84.6491	83.835	71.8895
Solyc03g071620.2.1	52.1268	51.5668	44.4445	69.8173	53.7952	57.6989	47.9	90.8547	71.8312
Solyc07g006280.3.1	84.7236	82.6464	94.6763	67.8572	71.1492	67.4451	57.6414	66.9359	71.5998
Solyc02g081150.1.1	43.344	41.0276	42.3509	52.5819	63.0907	59.1325	68.1159	71.4765	71.4988
Solyc06g083390.4.1	48.902	28.8847	43.2844	62.5105	64.8321	53.9122	47.7015	77.2445	71.4889
Solyc01g080330.4.1	81.2524	84.5696	81.2317	59.2712	72.991	62.1335	56.4895	67.2435	71.4327
Solyc11g011260.1.1	77.8233	79.0858	70.3766	56.7901	87.2173	76.7982	80.0273	66.1538	71.4327
Solyc11g012360.2.1	34.1337	30.0979	29.9385	66.0448	44.0378	57.9037	145.53	33.0091	71.4071
Solyc01g087820.2.1	34.5776	20.5961	29.9082	45.6404	31.1264	39.9336	72.6626	58.8792	71.3259
Solyc06g011280.3.1	58.5488	57.7754	63.6394	72.0047	56.32	59.2757	63.4661	75.0993	71.2581
Solyc05g054490.3.1	59.4397	67.6105	62.0694	53.5303	67.0319	63.2692	60.9427	61.763	71.2248
Solyc06g007470.3.1	63.8491	69.2562	64.78	51.9332	54.7973	49.1847	66.5736	74.6833	71.1022
Solyc04g007890.3.1	64.0622	59.192	64.3746	84.7314	61.7444	74.0211	48.9576	81.5591	71.0969
Solyc11g069330.1.1	42.2272	40.81	36.8477	80.6933	73.3613	79.3649	42.2596	90.2525	71.0215
Solyc08g005010.4.1	84.093	83.3853	86.5783	72.0945	86.1771	80.2501	84.7154	64.5529	70.6666
Solyc02g077420.3.1	23.0189	24.0614	19.4789	269.304	86.5619	193.968	59.9073	70.7262	70.6642
Solyc12g055800.3.1	54.2789	56.2884	48.8959	55.1948	47.2385	50.0066	53.4095	62.1397	70.6161
Solyc03g122350.3.1	28.3588	25.8168	24.2466	119.41	18.1077	79.0622	23.5128	74.6635	70.4946
Solyc03g119930.1.1	35.2006	42.7198	35.783	67.9124	55.1908	59.231	80.748	68.63	70.4335
Solyc08g081945.1.1	67.5502	55.3725	61.7431	56.6997	60.5342	51.7622	70.9454	81.2241	70.3494
Solyc04g008460.4.1	70.4312	66.6969	69.8565	57.4725	54.6377	56.0059	57.4719	70.0709	70.2309
Solyc03g083070.3.1	90.165	90.1223	86.2363	51.4458	67.4764	60.8281	68.7479	49.7154	70.0694
Solyc09g072865.1.1	59.611	60.8902	56.8348	64.9277	54.7023	49.7077	71.1065	88.1631	69.8886
Solyc10g079080.2.1	116.259	111.876	102.865	102.698	104.579	90.1824	71.6642	79.726	69.8849
Solyc09g092430.3.1	87.3519	82.2198	92.9126	70.1775	111.357	81.5192	60.2379	67.8369	69.8482
Solyc06g082010.4.1	72.6034	48.7729	65.4291	118.706	78.7386	105.597	41.4967	76.8442	69.7919
Solyc09g074460.3.1	118.987	101.491	110.132	103.734	120.477	108.62	84.7467	90.8824	69.7394
Solyc05g047390.1.1	103.712	76.5718	84.787	67.0912	78.7179	56.0901	71.8805	82.635	69.6894
Solyc07g064150.4.1	87.9394	89.9928	84.448	66.1858	76.9927	67.4337	75.0854	71.5953	69.6489
Solyc12g008800.3.1	45.3423	33.2911	31.7899	35.6847	64.505	54.685	27.8365	65.2431	69.6297
Solyc04g079790.3.1	38.7229	33.3324	38.8784	39.1876	33.9894	31.9642	62.9869	62.7088	69.5816
Solyc12g014290.2.1	68.2322	54.1663	68.999	56.767	57.7886	54.3309	54.4442	50.6336	69.5605
Solyc05g008440.3.1	56.0682	45.5207	53.714	52.6944	60.1686	61.255	44.158	63.3255	69.5176
Solyc02g092560.3.1	69.4718	71.0902	75.8928	62.1607	80.9662	71.5855	67.0408	51.7895	69.4931
Solyc02g075610.4.1	87.4868	72.4198	71.164	61.0504	80.907	65.9792	51.7328	58.5488	69.4779
Solyc06g076970.3.1	77.954	83.6997	75.2478	129.36	66.627	99.3841	55.9774	84.4299	69.423
Solyc03g121180.4.1	52.6809	51.7121	46.5942	50.6407	63.2476	55.3898	55.0157	62.9981	69.3186
Solyc06g050370.1.1	38.9784	28.1948	32.1415	32.587	34.5812	38.2467	37.6461	56.0746	69.2435
Solyc06g071230.3.1	68.0332	62.1769	70.6434	58.0955	66.5048	66.549	61.9619	72.3923	69.2144
Solyc06g071920.4.1	60.4767	64.515	63.0557	48.2765	41.7515	42.768	106.21	53.2974	69.1437
Solyc12g019740.2.1	44.4953	49.8901	49.9383	66.3551	42.8411	57.2727	66.8256	60.6769	69.0979
Solyc04g008280.2.1	78.8339	72.8033	67.854	65.1291	66.8964	59.4834	69.2421	85.0605	69.0555
Solyc10g083970.1.1	30.9407	39.7347	40.0547	64.6452	38.2654	57.9764	42.9841	81.2414	69.0364
Solyc12g006230.3.1	53.1273	53.2934	54.2813	84.453	127.066	92.5167	65.2442	46.0695	68.8624
Solyc04g009860.4.1	46.7755	42.2179	48.6823	70.655	47.5183	54.6671	40.0019	64.8197	68.7983
Solyc12g097040.1.1	84.2581	72.8063	79.0376	78.1837	46.0097	61.7128	61.8909	76.399	68.6396
Solyc08g015690.4.1	85.6198	76.9676	78.7976	85.3684	66.7312	79.7172	64.8817	67.1756	68.4409
Solyc02g079770.3.1	50.8932	55.3401	51.5047	43.5695	51.2341	49.5584	57.3186	73.4847	68.2373
Solyc05g007780.3.1	54.0432	45.2841	59.9715	37.2505	42.485	38.0312	60.886	67.2405	68.0234
Solyc05g050120.3.1	43.1961	32.2442	43.9404	76.9322	43.0884	56.699	67.6783	83.0829	67.9964
Solyc06g075190.1.1	40.468	58.1883	41.6755	71.6683	35.9048	56.0401	51.8148	100.087	67.7527
Solyc10g055240.2.1	90.079	66.6317	81.8457	37.4153	58.1976	45.6926	78.6738	49.8209	67.7453
Solyc01g103780.4.1	65.8482	62.1924	64.578	48.0949	75.6721	64.2394	49.0686	51.7155	67.7255
Solyc01g010480.3.1	54.696	68.579	62.8047	55.2666	27.1987	43.9612	135.409	27.949	67.7118
Solyc09g092270.3.1	38.2039	35.0466	40.408	84.8261	70.8189	73.5755	43.7305	65.7672	67.5566
Solyc05g005260.3.1	63.3361	61.7034	56.8015	84.7694	73.7619	74.0586	66.6622	80.3422	67.5126
Solyc06g071100.4.1	114.606	112.389	114.293	66.597	101.44	78.0508	71.8061	72.0864	67.5088
Solyc04g150161.1.1	144.147	139.571	136.949	41.8358	51.3821	48.0286	51.3808	60.0531	67.4712
Solyc08g069030.4.1	50.9887	50.4112	58.4339	55.2654	51.3526	51.5365	64.2909	72.0346	67.4626
Solyc03g006490.3.1	19.8944	12.3089	13.7502	42.3343	37.111	37.0266	58.0238	54.7329	67.4585
Solyc01g107660.3.1	45.6421	48.8465	43.8676	31.89	37.1701	30.4499	55.548	49.0243	67.4585
Solyc10g049710.2.1	73.4071	65.2651	79.3319	52.9858	61.5335	52.1982	62.1234	58.7143	67.4278
Solyc12g008590.3.1	68.4471	82.9236	69.2227	56.1374	53.4638	54.6466	68.1637	49.3891	67.423
Solyc02g038803.1.1	55.7772	54.803	59.0352	52.3056	47.1464	50.7595	50.9883	63.7614	67.3522
Solyc04g011430.3.1	74.2267	69.9701	73.6792	49.6685	74.423	57.5366	68.365	65.4349	67.3061
Solyc03g007870.3.1	83.5016	75.7162	79.6767	40.8443	49.0573	54.7047	62.2049	57.8463	67.2768
Solyc01g099900.4.1	74.0645	80.1149	81.5656	69.2726	64.1299	67.5147	80.3309	92.5244	67.2599
Solyc03g111230.4.1	64.6007	62.931	71.3783	68.7538	55.2242	55.2777	62.9579	77.0417	67.2143
Solyc07g065230.1.1	82.9698	65.2708	71.9451	53.1087	51.9046	57.0473	40.7012	66.2635	67.1858
Solyc04g012120.3.1	53.5444	55.7772	52.1586	62.3146	41.6442	52.1289	46.2508	64.9393	67.1031
Solyc08g079870.3.1	189.316	190.197	200.91	271.451	54.3045	195.302	72.518	52.2604	67.0356
Solyc12g055760.2.1	53.7868	69.7574	60.5875	68.3727	38.1011	64.6214	57.5769	66.6399	66.8641
Solyc12g099970.2.1	29.5494	31.3983	33.8248	52.778	50.6614	54.9172	57.4419	68.9942	66.6522
Solyc01g028807.1.1	32.7847	29.2095	33.4901	32.8838	19.5909	28.5502	117.868	21.1111	66.5223
Solyc09g010565.1.1	45.4454	52.9976	49.4473	62.6812	44.6017	50.7319	41.2317	78.5105	66.5057
Solyc12g036790.2.1	64.0955	68.0236	77.7494	72.5146	56.6667	68.4576	84.1153	70.1403	66.4616
Solyc12g009250.3.1	58.2047	54.2405	56.0442	43.8667	42.0685	44.8213	62.8901	67.5907	66.2848
Solyc05g053550.3.1	89.871	52.7819	65.1892	7.8512	70.2223	32.4154	60.4056	65.0089	66.279
Solyc09g061440.4.1	47.4215	46.4185	45.6383	47.2113	44.1338	44.5545	48.8449	61.4639	66.1649
Solyc01g111830.3.1	37.4347	40.3512	39.6149	37.0738	33.683	38.6364	62.1445	57.2679	66.1553
Solyc09g008920.3.1	69.4153	69.2196	80.2238	70.2203	69.7091	65.814	76.0473	77.1344	66.1536
Solyc11g007860.1.1	57.2633	47.7605	48.5457	52.0747	52.3461	54.5306	43.7344	52.3167	65.9991
Solyc05g053760.4.1	69.5036	42.4428	59.5407	84.8863	91.6217	87.3746	58.2064	51.5378	65.9875
Solyc04g077970.4.1	78.0264	81.2678	76.781	80.6829	71.9768	78.2679	75.2313	76.0319	65.9126
Solyc06g051200.3.1	22.7709	24.3563	31.2439	34.2954	29.7955	27.935	57.7887	71.3204	65.8257
Solyc01g100520.3.1	67.0349	75.0124	64.3748	51.2009	42.3871	48.1972	60.8021	74.7862	65.8009
Solyc12g096550.2.1	97.0477	81.6781	96.4502	57.4096	63.7371	56.7957	67.5692	48.873	65.7896
Solyc12g094430.1.1	52.0993	52.0063	49.4419	59.5925	62.772	55.3316	67.9535	73.5018	65.6407
Solyc02g086890.3.1	59.8332	61.9109	54.3002	43.3591	40.5631	41.7481	55.0179	50.2604	65.5697
Solyc06g050120.3.1	61.6625	60.7214	65.7251	59.5819	60.8038	54.851	65.0575	75.804	65.5374
Solyc04g081090.3.1	70.682	71.759	71.4717	79.7907	62.103	67.1494	74.4799	78.3938	65.4433
Solyc12g011455.1.1	55.7695	47.0744	53.891	80.0302	53.2409	58.4595	42.8994	71.4818	65.364
Solyc07g006630.4.1	101.063	106.066	95.6326	68.4603	78.1545	91.5843	86.7934	52.5013	65.3575
Solyc06g075930.1.1	49.3785	62.1132	70.4125	59.1194	58.6845	52.2966	71.6654	79.8222	65.218
Solyc05g007250.3.1	50.5889	55.8292	62.0407	58.2744	47.6112	46.7044	60.0569	73.1745	65.1692
Solyc10g081030.3.1	60.9981	67.2084	70.0285	57.8793	47.5485	55.6398	64.1063	67.7017	65.0553
Solyc06g053450.4.1	63.4499	64.3967	56.8798	49.804	83.2751	62.5748	42.8555	59.9387	65.0386
Solyc06g053910.4.1	62.8077	58.2235	62.9635	65.9659	74.6228	71.9831	56.9439	62.5701	65.0329
Solyc01g080800.3.1	22.4597	24.4108	33.2666	77.3932	40.5225	57.7324	41.8522	86.332	65.0079
Solyc09g091170.4.1	57.8272	57.4984	63.8717	71.7604	47.0043	54.0087	51.9061	90.3134	64.9871
Solyc04g076030.3.1	87.815	85.7538	89.279	106.957	118.064	114.889	64.1141	49.9761	64.9744
Solyc09g092390.2.1	34.8087	35.761	31.3145	37.2018	36.5691	33.3894	46.691	82.6579	64.9271
Solyc08g066570.3.1	77.4287	77.0157	73.8069	57.4856	87.0817	69.9206	56.3394	69.7621	64.8994
Solyc02g031900.3.1	107.54	97.2809	89.4461	66.0041	63.3013	59.967	47.1525	89.7927	64.8707
Solyc03g112050.4.1	99.6335	78.938	86.9748	79.5166	85.9062	73.9381	65.6011	82.1463	64.8613
Solyc08g005490.3.1	68.8659	85.5087	84.1287	55.3811	62.8171	63.6885	49.9949	58.9609	64.8438
Solyc01g006280.3.1	56.1015	57.3319	51.2261	57.9977	63.239	59.0288	73.8592	65.9233	64.601
Solyc07g055050.3.1	27.6531	33.4759	28.5011	21.6013	25.2126	25.5343	43.2623	53.5875	64.5189
Solyc08g083330.2.1	47.8575	50.7429	43.9861	64.2026	59.6014	60.0348	93.6809	63.6416	64.3557
Solyc11g073120.2.1	128.733	155.89	153.989	84.713	116.927	109.341	61.2328	58.4501	64.2996
Solyc09g007490.3.1	72.6348	58.1048	59.1387	80.8251	48.7758	65.6909	55.5939	54.8833	64.2368
Solyc03g115940.4.1	108.646	95.5757	103.124	64.8924	108.817	87.4209	71.3885	62.3543	64.215
Solyc12g015880.2.1	81.3331	78.9753	81.3725	116.741	73.1805	101.413	69.8213	57.0949	64.2067
Solyc08g065220.3.1	143.837	150.845	134.244	74.1643	129.816	96.286	82.2693	45.6928	64.1427
Solyc08g005910.3.1	63.5149	75.4943	79.1895	67.5259	86.7458	80.5682	72.5751	62.7118	64.0982
Solyc06g053480.3.1	46.2605	45.655	45.4956	37.67	45.2214	42.596	66.1879	56.0537	64.0739
Solyc01g081010.4.1	52.5141	50.5384	58.5284	58.424	55.1557	59.5041	63.625	51.8665	64.0593
Solyc03g095650.3.1	52.5593	48.2494	45.5583	22.4078	47.3426	30.0445	48.0502	60.5271	63.9966
Solyc03g034430.1.1	62.2889	65.9423	68.295	74.267	63.0873	72.9046	53.1695	59.8117	63.915
Solyc11g012780.3.1	44.8359	39.4653	63.8167	57.6256	43.4013	43.6145	33.0464	56.476	63.7653
Solyc03g121460.1.1	78.3393	72.0169	63.4278	68.0478	71.5749	70.4882	64.8598	65.8156	63.7257
Solyc06g082930.3.1	64.3427	57.0819	63.1119	67.0087	63.7349	63.4951	42.1331	64.2758	63.7243
Solyc10g006070.3.1	54.2078	56.2287	55.861	50.6604	48.2826	54.3307	43.0992	59.3292	63.7094
Solyc05g008460.4.1	65.7168	67.4453	67.0832	86.7551	67.1611	72.9182	50.7266	68.0974	63.6076
Solyc10g054560.2.1	60.0105	64.8488	63.7415	48.2034	56.5239	57.2228	63.6475	74.2343	63.5903
Solyc10g009190.1.1	52.4863	47.2724	38.525	64.0775	81.8075	51.4099	65.7421	55.5022	63.508
Solyc07g051850.3.1	94.4205	88.3939	98.8604	58.1661	81.9162	68.1127	79.8676	55.9566	63.4904
Solyc09g007910.4.1	16.7712	9.62015	13.0406	69.8421	24.1313	52.6458	21.2975	78.4457	63.457
Solyc08g005020.3.1	61.5169	62.855	54.8752	58.4719	81.5961	57.5436	52.728	69.1563	63.4229
Solyc03g007990.2.1	102.911	93.7157	95.5963	98.0687	81.0439	85.9101	75.6047	63.2297	63.4199
Solyc05g053400.3.1	20.9546	13.1468	16.6982	6.78968	22.9343	14.22	49.1885	39.9443	63.379
Solyc10g080190.1.1	38.9832	39.898	39.7197	47.3989	40.8951	33.8838	55.8422	67.8741	63.2919
Solyc09g008335.1.1	68.9621	81.0333	80.5734	67.8554	58.6176	57.4491	45.6549	58.9163	63.2233
Solyc11g012680.3.1	100.932	82.5313	94.7986	76.8531	85.4382	82.9462	46.4098	53.681	63.2208
Solyc07g006000.3.1	27.6235	20.571	19.9908	37.4399	27.4535	31.0261	51.9363	59.0446	63.2177
Solyc11g068810.2.1	84.1858	87.7204	92.6331	63.1919	74.7483	52.1588	91.8742	66.1714	63.2063
Solyc01g106430.3.1	58.1555	55.7183	62.3051	58.1661	47.3886	53.5089	58.9401	56.8757	63.1539
Solyc06g075800.1.1	32.8486	34.839	30.2496	102.575	33.8101	81.4238	58.0815	87.7062	63.1332
Solyc02g038816.1.1	89.4701	78.8966	91.1974	69.6204	80.5104	68.1985	55.194	74.6024	63.1159
Solyc02g085870.3.1	84.2894	86.5262	94.8229	68.0276	95.706	82.4192	41.4813	50.5234	63.0789
Solyc05g055640.4.1	49.311	55.6497	65.7191	55.526	39.4155	49.1622	67.4429	77.8266	63.0373
Solyc04g078640.3.1	40.3154	43.871	53.6362	39.8144	48.0804	44.6719	56.3945	33.8492	62.877
Solyc09g007700.3.1	82.1428	73.0773	70.0406	58.0729	74.4175	66.5066	65.1257	61.8413	62.7683
Solyc01g110530.3.1	59.6794	73.9988	65.4669	60.1408	46.1546	50.0453	59.4523	67.7066	62.757
Solyc07g005530.4.1	46.5496	47.5238	49.0956	54.4092	50.9121	52.4502	74.2266	54.3714	62.7246
Solyc01g057830.3.1	42.8762	40.2467	46.7187	39.5903	45.526	42.1841	55.9242	58.7374	62.5725
Solyc09g098150.3.1	51.3351	57.9291	55.2526	69.9095	54.4261	64.5977	58.801	69.9394	62.5518
Solyc09g008200.4.1	147.928	120.665	144.569	73.9654	99.4871	88.3852	58.4423	40.2224	62.5384
Solyc06g068960.1.1	72.404	40.7366	61.3433	56.8467	33.3907	46.8337	37.6678	60.0285	62.5285
Solyc07g007260.4.1	10.4261	9.75233	7.33434	24.4748	11.1175	25.4817	100.191	72.6773	62.4427
Solyc11g011130.3.1	90.8115	82.9375	90.1439	79.0609	78.9586	73.7487	54.9036	69.481	62.439
Solyc03g117760.4.1	57.4038	50.3782	60.6998	66.12	39.1469	57.8873	43.4572	60.7625	62.2445
Solyc02g087230.3.1	67.4018	84.6938	74.9692	53.2443	68.6075	48.36	97.7427	62.1652	62.2193
Solyc03g096780.1.1	38.2224	40.8114	47.3392	106.426	64.3749	88.767	86.4654	74.1454	62.1957
Solyc10g007030.2.1	80.5196	94.7775	98.0601	45.2904	85.4377	64.6144	45.7927	55.3371	62.154
Solyc03g096360.4.1	45.9675	57.5365	60.2209	53.9636	44.214	39.0934	53.1877	55.1573	62.0776
Solyc06g009400.3.1	69.6055	65.2809	74.0369	58.913	60.1744	56.2662	49.5964	84.0416	62.0613
Solyc02g078030.3.1	50.6294	36.9733	52.0146	65.383	48.8527	61.3421	33.933	73.2099	62.0424
Solyc02g067460.3.1	54.732	56.2747	52.5078	48.4589	39.7038	43.0855	56.6903	63.7356	61.8429
Solyc04g081730.3.1	72.1187	63.005	68.5222	88.9521	69.5751	92.1875	40.8363	71.8516	61.7366
Solyc03g078380.1.1	51.1808	58.1064	51.3812	52.1218	53.9407	55.5378	45.5118	47.5819	61.7302
Solyc01g087120.3.1	46.8764	45.8032	50.1924	63.5542	46.3319	52.9784	53.4767	64.7513	61.6172
Solyc06g076890.1.1	57.9824	45.4669	46.9342	46.9673	51.7508	53.0898	52.6237	47.8956	61.5677
Solyc05g055310.3.1	103.93	96.0184	102.898	55.7302	104.844	68.7723	125.959	42.7925	61.5531
Solyc01g028860.3.1	70.2379	73.2686	71.7924	60.5623	84.1141	69.4338	57.9534	57.9425	61.5057
Solyc04g007500.1.1	81.5639	94.676	87.7334	67.8855	69.021	71.2181	101.255	32.1487	61.3351
Solyc09g009390.3.1	75.3939	66.6668	71.2989	57.9502	53.4266	52.7262	47.5797	82.651	61.3342
Solyc10g086420.1.1	78.2707	85.574	101.307	73.4712	76.9405	71.8583	57.1307	65.4695	61.237
Solyc08g082690.2.1	21.2442	27.9728	19.7007	31.4265	26.9804	32.2343	46.4196	56.3225	61.1993
Solyc08g083350.4.1	20.2745	22.7855	25.0382	21.7568	23.9119	22.5657	50.8081	59.9542	61.1509
Solyc03g080160.3.1	53.9018	57.0571	56.8964	45.3664	44.6573	44.7251	49.8991	62.4612	61.1502
Solyc03g120710.2.1	71.6933	71.3452	55.3277	73.7017	81.3387	75.361	47.0169	72.6621	61.1212
Solyc01g100230.3.1	52.257	60.6156	56.0361	35.5173	52.805	39.3808	39.3708	69.9642	61.068
Solyc04g045620.3.1	75.225	78.685	66.8947	79.9112	58.9839	73.2202	73.7077	85.4442	60.9266
Solyc01g009020.4.1	82.8796	86.3194	87.5972	44.7884	60.1041	44.6266	66.6533	52.7522	60.8551
Solyc08g075700.3.1	52.7349	51.686	62.961	64.1308	43.9305	46.7805	57.328	82.8007	60.7117
Solyc04g011500.3.1	67.577	64.5745	55.1552	42.3632	50.9732	48.5431	82.6685	60.7831	60.7086
Solyc05g050230.4.1	69.9877	77.8501	72.1173	55.9016	52.8533	55.4711	77.4339	72.8082	60.5835
Solyc06g071050.4.1	76.2539	72.3491	57.4022	53.1732	47.072	43.9289	54.871	66.5496	60.4802
Solyc06g007760.4.1	23.8912	21.8225	20.2376	31.4274	27.2503	29.1713	49.778	58.504	60.4394
Solyc09g011840.1.1	51.3879	46.047	63.0103	49.9885	65.3382	51.1659	45.1576	59.1977	60.2346
Solyc01g010640.3.1	48.4382	44.0733	49.3583	38.7818	51.1102	40.9548	73.9377	43.0429	60.2111
Solyc11g042877.1.1	59.4902	43.8258	55.1706	41.5857	50.4374	43.4962	29.4917	64.3553	60.1979
Solyc12g099490.3.1	52.7977	47.9729	45.7664	42.518	40.8568	43.1361	48.5384	53.1783	60.1598
Solyc02g084230.3.1	49.7714	39.7195	38.6829	49.4253	64.1465	50.604	39.7286	66.8166	60.0806
Solyc04g016220.4.1	146.014	110.104	133.822	30.8408	74.1582	53.9081	41.8382	65.8593	60.035
Solyc12g009380.2.1	58.1409	46.6347	58.0202	55.9687	54.4261	47.5102	42.9958	68.6821	60.0234
Solyc09g010520.3.1	69.6501	60.544	64.5526	76.7649	82.8719	76.8858	58.9315	68.2483	60.013
Solyc03g111840.3.1	47.1675	45.2124	49.539	42.0202	43.7995	41.925	56.999	60.2966	59.9691
Solyc02g063070.3.1	68.4548	57.1912	71.8446	62.9463	56.2938	62.1609	64.0883	55.5182	59.9637
Solyc10g084350.2.1	55.1377	49.0532	56.0389	64.9936	62.0946	61.0641	55.4893	65.5974	59.9544
Solyc06g069030.3.1	52.2472	63.7203	47.8131	36.9942	45.3152	37.7083	75.3094	55.0479	59.9541
Solyc07g017220.3.1	101.566	117.294	95.7933	77.9425	101.008	101.331	43.2591	55.2498	59.9451
Solyc02g082200.4.1	67.8141	70.6378	65.9989	56.3566	48.2105	59.8	62.017	79.4751	59.9241
Solyc11g066430.2.1	15.6048	13.1865	11.5902	62.7754	9.09266	31.8082	23.7485	54.7574	59.8781
Solyc03g121910.1.1	53.9148	50.7355	52.3494	55.8591	59.8373	53.7272	75.4147	65.4599	59.79
Solyc06g005330.3.1	145.179	175.573	164.317	44.0765	106.768	77.6886	52.9684	42.8896	59.7838
Solyc07g053260.3.1	75.7875	80.5917	70.0192	63.3786	73.5766	64.6996	71.1864	59.4237	59.7192
Solyc01g097870.3.1	44.6524	45.1999	42.9618	35.1043	37.5855	28.7767	55.9553	45.2383	59.7173
Solyc04g010100.2.1	57.6698	57.5202	69.6721	43.0922	52.8312	43.1925	51.8493	47.1473	59.5983
Solyc08g083060.3.1	131.559	114.961	131.932	71.72	63.5619	72.5777	38.2911	61.844	59.5932
Solyc10g085430.3.1	52.9307	51.0798	53.412	61.064	47.4458	52.3938	61.1414	53.2985	59.5776
Solyc11g008980.1.1	40.2837	42.422	44.2333	37.2955	38.6478	42.6031	52.3264	64.8692	59.5328
Solyc06g074790.2.1	31.4975	28.0559	19.1797	95.1155	28.7177	50.6384	45.0711	72.8533	59.4524
Solyc03g034070.1.1	49.9126	48.5414	58.7731	31.6663	39.0448	32.7789	58.3699	44.3904	59.4297
Solyc09g005590.3.1	62.0982	61.6108	63.8141	59.9418	47.5376	49.7642	51.9714	59.1697	59.4261
Solyc01g010185.1.1	56.5294	51.5544	45.397	53.8501	44.5502	50.9205	19.1075	74.9373	59.4251
Solyc12g096700.2.1	46.9035	42.9299	39.2235	49.6769	32.399	46.421	51.3261	63.7816	59.3393
Solyc12g009600.2.1	16.6036	17.4162	12.6032	23.374	17.4094	21.5161	52.766	45.9957	59.3318
Solyc05g009980.4.1	76.2444	76.3817	84.8249	71.0265	82.4543	76.5339	63.0269	52.3536	59.313
Solyc06g062370.4.1	10.9253	2.68643	5.30991	266.414	17.0708	159.204	7.94929	77.5817	59.3004
Solyc05g007480.1.1	36.4103	27.3185	28.215	55.2603	58.1451	54.7718	36.3405	53.4053	59.2875
Solyc02g069150.3.1	60.9103	55.9044	63.4168	57.2843	54.6312	53.2799	49.0268	67.088	59.2656
Solyc11g071460.2.1	36.2975	41.4581	37.3498	34.593	36.4312	32.9903	62.19	51.7505	59.2081
Solyc08g013730.3.1	36.1178	38.3996	37.7309	96.0234	49.5064	82.5342	74.6296	66.5687	59.1979
Solyc04g011390.1.1	28.2163	34.8636	27.7602	75.5348	21.2338	60.4316	52.3027	70.0842	59.1215
Solyc03g114450.3.1	77.7279	65.2767	69.7622	54.323	60.3618	57.8758	65.6966	52.1721	59.0202
Solyc10g049970.2.1	23.0828	13.4873	15.8549	54.9924	22.5464	47.3111	33.959	56.5406	59.0031
Solyc02g065220.4.1	101.372	105.723	115.773	30.0485	75.4966	49.2902	78.88	38.3221	58.6813
Solyc04g007130.1.1	47.6496	27.2972	28.9007	86.0099	48.4004	78.8392	32.9607	65.1641	58.6588
Solyc02g086930.4.1	97.1765	83.9146	92.4899	90.806	91.6106	88.798	72.0361	70.4689	58.506
Solyc06g007640.3.1	48.7642	46.9503	48.6906	54.3786	59.4894	56.8963	38.746	63.9201	58.4428
Solyc03g116680.3.1	57.4205	54.6625	57.1002	66.7985	65.1588	67.8714	50.388	54.9857	58.3661
Solyc10g085480.2.1	54.725	65.7874	57.7241	64.8146	36.9118	48.4613	55.5219	79.7063	58.2821
Solyc03g112850.3.1	65.8301	62.8462	61.0465	58.1623	46.3711	48.6537	57.0841	65.3932	58.2551
Solyc07g026770.3.1	61.0227	59.0339	54.212	48.9936	48.3195	47.0032	61.6614	69.1951	58.233
Solyc07g008020.3.1	107.824	94.1561	94.8436	18.7414	60.1104	39.2125	68.7639	38.6154	58.1731
Solyc07g021610.1.1	53.3934	54.7972	52.3141	57.0028	46.7316	41.8384	44.8619	54.9926	58.1616
Solyc06g068220.3.1	49.7201	53.3022	49.2277	30.452	44.9165	32.8204	54.0495	42.8218	58.1456
Solyc10g078580.1.1	64.2876	106.823	91.4137	37.604	102.672	47.909	120.847	78.1587	58.1446
Solyc02g014870.4.1	49.7198	55.6236	56.8203	57.269	42.6455	54.3314	48.2105	52.7399	58.1226
Solyc10g081310.2.1	42.4613	52.0768	48.2511	41.6583	36.1801	38.6411	40.2427	42.7312	58.1169
Solyc02g087300.1.1	70.9195	52.9803	64.8734	67.8363	68.652	67.7179	51.4378	71.9128	58.0785
Solyc03g121300.2.1	71.4004	64.8384	66.9662	46.1767	60.9305	48.6395	48.2324	75.6967	58.0551
Solyc01g107980.3.1	39.6837	22.6595	31.7235	38.4626	39.3038	42.1414	25.9754	63.1603	58.0379
Solyc05g052710.3.1	35.7876	37.4361	28.1498	30.1073	28.5729	32.6743	55.047	58.36	57.8948
Solyc09g092330.3.1	63.2252	64.9444	68.0776	127.627	91.1643	123.925	50.5348	67.2082	57.8924
Solyc12g049618.1.1	73.1704	54.1721	71.8547	31.2313	36.4664	37.9135	29.9834	64.1031	57.7198
Solyc02g086650.3.1	64.5805	52.4574	60.1118	6.51238	34.6634	19.4436	66.606	44.1747	57.7171
Solyc03g123850.2.1	70.1454	71.2043	61.3168	56.8226	67.6203	63.7461	54.4514	79.172	57.7051
Solyc07g005340.2.1	73.9394	66.7633	76.1485	63.2442	92.9068	70.5411	61.4664	60.8067	57.6457
Solyc05g053310.3.1	39.4225	35.5713	40.6569	66.8987	34.2782	43.2359	40.2366	68.7737	57.6351
Solyc03g111310.3.1	74.5472	58.4042	64.8393	65.8911	81.3827	67.8627	70.1465	45.9695	57.5887
Solyc03g119700.3.1	86.1321	86.2283	75.9548	43.6265	60.0651	48.5444	107.162	58.8141	57.5416
Solyc01g059930.3.1	80.7362	79.7201	69.0024	67.3966	62.8897	59.132	55.4738	53.8649	57.5209
Solyc08g080050.4.1	60.8486	62.0112	59.4029	44.223	54.8014	44.1398	65.1923	52.5324	57.5068
Solyc05g053810.3.1	45.6761	40.4695	41.5797	45.2974	39.8214	46.1316	37.1456	64.5819	57.5022
Solyc04g014460.4.1	79.6953	66.5208	61.8119	53.9717	64.6791	63.9921	51.3846	57.4884	57.4896
Solyc02g086970.4.1	163.211	67.4129	132.45	17.9219	22.5959	21.0179	23.0916	72.1721	57.4436
Solyc09g091250.4.1	56.3696	51.7654	60.9969	54.4298	70.5804	58.0248	46.8396	68.1118	57.3209
Solyc06g067880.3.1	48.0739	71.0299	70.7712	54.5934	56.2853	48.5899	64.4053	67.8153	57.3162
Solyc10g080370.1.1	62.0129	112.818	75.3232	66.2891	45.4932	50.9117	63.9306	112.737	57.2985
Solyc01g104370.4.1	47.4476	50.5585	55.6512	56.7109	37.879	41.3929	56.3382	71.8556	57.2967
Solyc01g111760.4.1	42.1502	43.7041	39.6016	45.6752	34.485	39.7224	44.9919	53.5683	57.2755
Solyc07g017800.4.1	59.9746	69.0586	73.8562	42.9824	49.4717	50.7865	71.832	50.0334	57.2728
Solyc01g108630.3.1	13.1776	14.8945	12.8097	21.7634	10.1418	17.3661	118.483	21.8018	57.2564
Solyc11g007190.2.1	51.2487	47.7042	53.5715	23.1878	39.0618	21.4003	39.1778	28.9811	57.1732
Solyc07g006590.1.1	75.4006	110.885	104.977	40.0888	71.6024	63.559	91.0276	71.8834	57.17
Solyc05g054720.3.1	47.228	43.1439	43.3709	43.2693	47.8659	42.3918	61.6027	77.6925	57.1475
Solyc01g099670.3.1	50.3259	44.4903	57.4351	59.4809	42.0773	44.1238	43.9864	68.5516	57.0616
Solyc04g011370.4.1	39.6187	38.9369	40.161	33.2561	38.3069	34.1068	36.377	50.4168	56.9983
Solyc01g006160.3.1	61.6466	62.1747	57.9741	53.2643	39.1965	50.0136	61.8928	75.3524	56.9965
Solyc06g082595.1.1	58.0989	66.5822	57.5408	36.0145	44.1635	39.0047	56.8276	54.6849	56.9846
Solyc05g053670.3.1	40.7265	39.5014	44.7355	48.0887	35.9869	41.2016	44.9112	55.0453	56.9102
Solyc03g150137.1.1	51.3624	47.8805	58.0154	46.6876	50.7255	49.7487	45.4867	68.9442	56.8895
Solyc11g005050.2.1	43.4815	45.0492	49.9294	64.6999	35.1845	53.7838	41.7252	80.3514	56.8819
Solyc03g044150.4.1	16.9744	14.0342	16.8023	47.4177	29.3311	38.2205	40.5359	69.5465	56.8609
Solyc02g093130.3.1	53.2068	55.8388	44.6293	91.6091	53.295	77.4004	65.9279	90.1714	56.8481
Solyc08g077280.1.1	41.34	39.5192	42.7758	46.8433	41.5853	40.9246	45.7785	68.6811	56.8342
Solyc12g044850.2.1	38.4941	44.5097	42.1174	45.4201	48.1179	39.0897	55.0773	52.7512	56.8099
Solyc08g060810.3.1	83.5974	82.95	74.37	92.5122	102.247	98.386	55.7788	69.9384	56.8091
Solyc09g065380.2.1	106.944	124.563	147.003	94.0792	152.226	143.945	55.7551	46.3809	56.7782
Solyc07g063870.3.1	69.7943	68.5729	79.0855	48.2369	67.8092	52.4625	55.8642	57.1309	56.7595
Solyc03g115360.3.1	41.6144	46.0194	41.7538	48.1203	34.1925	40.9889	54.7552	65.0349	56.691
Solyc10g005110.3.1	26.9089	26.2512	30.6441	34.1956	33.7928	30.6742	57.8434	60.1224	56.679
Solyc09g065180.3.1	32.5236	33.9626	28.8448	29.0838	27.7589	27.1302	61.9884	52.3496	56.6265
Solyc08g068480.1.1	24.2421	29.5726	21.9112	10.0323	34.4391	10.3374	54.1437	84.1905	56.611
Solyc01g106470.3.1	74.7627	103.941	85.1414	62.9769	62.4892	62.3333	99.562	69.0406	56.4984
Solyc08g062220.3.1	49.8858	44.8341	51.3459	42.0162	62.9622	51.1171	44.7475	46.3941	56.4705
Solyc12g099310.2.1	52.5266	48.0308	60.167	64.5335	43.5458	56.4196	43.0737	46.0418	56.4653
Solyc05g023800.3.1	57.2761	69.7305	65.2105	48.8526	49.0083	49.5106	46.845	61.2242	56.4552
Solyc09g011140.4.1	67.1682	59.3175	63.2915	56.2971	52.3713	57.4243	46.1376	53.0829	56.4288
Solyc10g012070.4.1	54.5464	60.4692	63.5863	52.0068	58.0846	53.2768	44.5798	57.8058	56.4244
Solyc07g040950.3.1	62.948	66.0648	67.7037	37.4142	49.3897	40.8424	55.3236	43.7558	56.379
Solyc06g065390.4.1	20.9709	19.8465	18.2109	21.6904	23.4014	27.9606	38.9508	55.0541	56.3012
Solyc10g080660.3.1	52.6833	51.7109	42.2239	43.0847	50.6333	46.3984	42.9871	57.0786	56.2685
Solyc03g097590.4.1	69.2755	72.5962	69.7799	60.3116	57.7469	56.5036	36.5526	65.251	56.2594
Solyc02g080640.4.1	41.7042	38.5068	33.6596	68.8799	45.0106	58.8775	65.7251	46.3884	56.2199
Solyc04g005070.3.1	27.2823	21.3735	25.4273	9.32642	34.6548	20.4972	43.6393	61.2109	56.1784
Solyc06g073720.3.1	54.1691	45.2386	53.1636	86.4478	69.0031	82.7613	37.5199	49.0427	56.1271
Solyc02g065780.1.1	35.1544	93.2555	44.6556	49.8784	62.8089	43.6205	107.622	64.2414	56.1046
Solyc07g007160.3.1	47.6216	55.2315	59.7361	44.8392	52.1253	42.6424	37.9014	49.5119	56.1017
Solyc07g007180.4.1	67.799	73.9266	65.0469	38.4656	53.5602	39.8391	50.2371	49.8497	56.0683
Solyc05g010250.3.1	67.4042	75.3543	79.296	44.2644	59.5058	48.9498	54.4706	58.8946	56.0556
Solyc10g052880.1.1	21.4481	15.4482	16.9404	49.1281	26.8846	41.7177	31.5275	49.7532	56.0374
Solyc12g087890.3.1	53.5636	53.1459	51.3414	66.0611	78.7573	76.3891	36.4442	40.1631	56.0329
Solyc09g008800.3.1	47.5719	50.649	50.8909	44.5115	44.7295	39.1138	48.7918	60.8056	55.9851
Solyc10g007980.3.1	39.3093	39.2885	33.4372	41.3627	26.9042	35.1334	42.8118	47.0583	55.9606
Solyc10g083360.2.1	54.0705	41.3603	45.1135	59.3124	36.5624	51.7881	28.5295	57.4527	55.9559
Solyc11g069800.1.1	52.7591	49.2435	51.4522	52.3521	43.1998	45.4438	65.4312	44.8683	55.9221
Solyc05g051660.1.1	59.6802	67.0772	64.1504	87.8231	69.0072	71.0813	40.9286	50.9115	55.8906
Solyc03g120470.4.1	60.2896	58.5384	60.3585	82.6332	48.0647	65.2337	64.7265	57.7893	55.8749
Solyc04g008710.4.1	39.7923	44.2178	43.8073	37.9472	33.4799	35.7618	53.6584	55.2897	55.8649
Solyc04g079420.3.1	88.2803	71.0669	81.2646	87.1345	58.0018	75.7128	40.1701	58.695	55.8405
Solyc06g068450.3.1	45.7228	37.511	43.9429	46.6425	59.6665	60.6946	32.8765	44.8778	55.8266
Solyc11g068510.2.1	46.3784	56.155	50.6015	55.6908	43.3257	41.7687	52.1081	59.2446	55.7997
Solyc07g065900.3.1	50.0403	51.928	50.5214	25.7409	50.6246	33.8512	98.6668	39.2225	55.7853
Solyc08g077140.1.1	41.1618	54.1791	51.0017	41.5046	50.6279	47.7934	50.1483	60.8621	55.7679
Solyc09g090110.3.1	62.0849	75.2807	64.7959	52.3767	49.1684	38.6061	52.2803	55.7158	55.7097
Solyc08g041820.3.1	79.2698	69.8342	82.3154	41.1401	68.5018	55.6712	47.5735	50.8198	55.6976
Solyc02g077080.3.1	90.628	72.2036	75.728	111.175	64.5886	92.044	32.0903	58.3104	55.6651
Solyc01g099410.3.1	19.2894	15.4742	14.1081	75.6845	15.4909	41.2302	51.0267	72.9717	55.6532
Solyc01g067900.3.1	32.114	36.6354	35.6322	44.2064	29.46	42.5879	48.1294	60.8315	55.6219
Solyc02g092670.1.1	134.748	101.746	118.214	67.6811	138.309	99.9951	20.1918	76.4508	55.5447
Solyc04g005340.2.1	50.4209	51.2752	44.7408	50.7349	50.1238	46.921	38.5803	66.6996	55.5257
Solyc09g091660.3.1	99.9996	68.1267	89.8732	103.956	119.969	108.076	44.0333	72.6985	55.5203
Solyc01g009565.1.1	47.2228	44.8612	43.1076	65.0711	52.6768	61.1713	34.8974	65.8594	55.511
Solyc02g094200.3.1	69.3866	68.5751	78.3967	56.8317	70.5698	59.5831	70.7224	65.2389	55.4038
Solyc12g009220.2.1	29.7191	17.3413	18.8297	141.575	40.8375	100.025	16.2006	54.6761	55.3929
Solyc02g083310.3.1	37.1289	36.9553	46.4575	45.9503	40.046	44.5695	37.4415	50.1923	55.362
Solyc12g096300.2.1	58.6245	59.0452	70.1743	58.72	50.0115	48.7911	59.4184	63.6417	55.3532
Solyc03g114170.3.1	48.629	62.3875	68.542	50.2472	46.1836	39.9799	54.315	54.4326	55.3386
Solyc12g096540.2.1	57.2169	54.3592	58.5687	57.2456	48.0883	45.0157	50.6032	67.4805	55.2618
Solyc07g052480.3.1	66.7581	52.0743	59.9674	28.804	111.152	60.2909	73.2101	43.9478	55.2133
Solyc01g090190.3.1	70.4893	71.2722	68.1922	62.6925	61.9737	56.9903	57.8568	55.7529	55.2004
Solyc09g082990.3.1	67.7559	52.4115	58.5852	39.632	54.3085	41.9305	63.5265	55.7022	55.1877
Solyc09g083190.3.1	46.3036	43.9141	48.7749	30.9988	31.4395	31.367	52.4062	51.6331	55.1772
Solyc09g090730.2.1	135.243	114.891	117.791	108.696	112.895	127.985	42.1311	77.2468	55.1762
Solyc07g042440.3.1	14.3987	16.9994	19.1904	20.4629	13.3902	16.1811	60.0396	52.0305	55.1255
Solyc03g112990.1.1	33.621	30.7573	33.6625	38.2138	34.3403	34.6906	38.0295	43.1133	55.1163
Solyc02g071210.3.1	39.1676	40.4309	40.1909	32.9113	34.9795	34.9793	33.5253	63.0367	55.0794
Solyc12g042720.3.1	50.2132	49.4629	52.4891	57.4346	41.2255	45.8816	43.7189	62.4916	55.0734
Solyc01g098730.2.1	52.8974	45.3946	51.4096	42.6856	45.0779	50.1295	44.9208	49.4165	55.0582
Solyc09g090960.4.1	55.4218	48.0212	51.4497	51.5194	51.2128	51.2683	62.7317	47.469	55.0126
Solyc03g097270.3.1	52.1372	47.1611	41.3559	69.8565	39.0386	58.8187	40.3067	62.6238	54.9816
Solyc04g048900.3.1	51.1019	45.6166	49.6906	100.638	41.6218	79.3589	28.1227	61.5841	54.9554
Solyc01g107380.3.1	65.5038	71.2221	70.1464	50.6615	62.6303	53.0093	66.8271	52.6423	54.9448
Solyc06g050710.4.1	28.3359	25.7991	33.0997	35.8932	38.6598	34.332	40.8708	55.4464	54.9413
Solyc01g111750.4.1	95.529	87.8685	81.0939	57.9736	83.6261	63.0933	55.2521	47.6348	54.9349
Solyc01g008780.3.1	71.7767	66.385	63.415	51.6813	50.2371	43.8276	57.822	40.8178	54.9332
Solyc02g085420.4.1	96.7916	87.1934	98.0962	80.1445	85.859	77.3305	51.3593	64.7601	54.9144
Solyc10g086360.2.1	63.8412	63.4016	66.8418	59.9248	61.5677	64.0027	46.7428	54.2264	54.8713
Solyc11g006020.2.1	61.8318	72.6849	49.4189	29.7684	36.0345	41.3877	66.8705	46.581	54.7675
Solyc04g074910.3.1	31.481	36.9008	35.1687	39.526	22.7535	35.903	40.3592	48.3861	54.7468
Solyc06g069760.3.1	70.0044	62.0309	63.6609	45.2923	74.3729	61.1424	54.052	62.4671	54.7283
Solyc09g091030.3.1	87.3633	79.8705	89.2595	102.08	82.9073	90.3568	40.9308	65.2551	54.6104
Solyc02g072130.3.1	61.9949	60.7537	67.6929	92.248	65.0567	78.7497	53.2813	68.1953	54.5934
Solyc04g007970.3.1	55.468	60.5371	59.4612	37.7649	48.9357	37.6982	65.1023	44.6792	54.5844
Solyc12g007000.3.1	38.8894	54.5848	39.345	60.2232	50.6816	52.139	46.6983	54.2904	54.5395
Solyc06g069420.3.1	25.3977	19.4085	22.5626	37.6174	41.6559	36.4872	29.7521	55.2837	54.5299
Solyc08g008290.3.1	61.4742	70.187	74.3455	51.3942	49.9368	42.1637	57.6805	52.8186	54.5135
Solyc10g086065.1.1	48.4937	46.5213	51.7021	59.3016	29.0816	37.3949	47.9949	63.2446	54.497
Solyc07g062650.4.1	48.1812	48.2471	41.8015	53.0434	37.7363	39.491	48.4519	50.6561	54.426
Solyc09g057650.3.1	50.4482	56.8796	49.5465	56.6521	40.3353	44.6629	56.8578	51.5711	54.4065
Solyc03g118170.3.1	52.2004	56.6553	57.5459	38.6605	53.1454	45.7654	48.4222	51.471	54.3286
Solyc07g018360.3.1	45.7769	52.9307	52.5231	53.4137	55.8717	54.6269	66.4662	42.6795	54.2379
Solyc03g111610.3.1	44.845	40.5961	47.7654	35.4774	39.8381	36.7053	56.1506	46.6881	54.1705
Solyc01g011000.3.1	68.3698	70.2461	69.4834	47.3657	48.5389	47.6717	52.8482	60.2706	54.1672
Solyc11g012640.1.1	27.4468	34.412	24.8318	27.5386	38.721	34.221	37.4717	55.7318	54.1291
Solyc10g006370.3.1	27.8243	28.3961	37.1678	34.2782	28.5679	33.169	43.1787	66.5648	54.0837
Solyc12g013540.2.1	57.0263	45.0307	50.7437	39.7711	45.3781	38.9132	54.0962	51.608	54.0785
Solyc12g009180.2.1	35.7487	41.9552	37.9834	26.7002	22.8071	26.9387	42.0548	49.7059	54.0619
Solyc05g013030.1.1	47.6188	45.8241	54.6947	44.8238	45.4764	53.425	32.4426	51.1938	54.0495
Solyc11g066020.2.1	72.1558	66.406	74.8014	41.7677	68.9667	50.8958	39.1782	58.6394	54.0276
Solyc09g010120.2.1	61.7121	67.4587	61.7247	42.5094	51.6798	44.5049	63.2041	54.9904	54.0038
Solyc01g008090.4.1	45.9489	40.913	51.8922	50.9138	43.7974	36.5078	48.4939	54.2298	54.0028
Solyc01g109100.2.1	32.8029	60.6837	46.8656	16.8223	53.0755	30.6341	66.7133	64.8138	53.9408
Solyc09g005620.4.1	52.9488	46.4342	49.516	35.9392	46.8321	37.9881	53.743	43.3961	53.9095
Solyc11g028100.2.1	44.8003	40.3548	43.0501	40.2291	39.2331	38.1889	45.3008	49.6677	53.8805
Solyc06g073730.2.1	78.2905	87.566	90.352	78.7934	79.8169	74.021	44.6195	51.3416	53.8726
Solyc01g104910.3.1	99.9489	89.8899	95.573	68.5206	111.648	82.3337	48.4062	65.4817	53.844
Solyc05g056240.3.1	40.0161	40.9733	46.0856	52.4277	40.3959	57.5561	48.0126	73.4302	53.8122
Solyc08g077710.3.1	44.4341	48.314	56.9895	37.062	28.7747	31.9393	52.2528	66.0567	53.7838
Solyc03g007250.1.1	91.6265	81.644	94.3499	71.262	70.6281	59.2803	59.0568	61.7349	53.7782
Solyc05g052050.1.1	37.9445	32.632	44.3908	84.1829	42.4688	80.2815	42.977	65.7014	53.7384
Solyc12g095770.2.1	68.3329	67.7101	60.5582	47.9787	48.135	43.1183	71.178	46.5193	53.7252
Solyc04g051820.4.1	60.8981	57.1407	54.958	31.6081	42.957	34.5329	44.104	37.272	53.7225
Solyc09g082630.3.1	63.5647	64.2281	67.0251	49.9734	44.4111	44.5963	90.5399	39.4289	53.707
Solyc01g008550.4.1	57.0269	47.9518	63.1125	54.223	48.6984	46.9855	39.236	60.3738	53.699
Solyc12g056100.3.1	53.6273	60.9913	60.7693	48.8677	58.2758	51.5298	51.1327	70.4732	53.6251
Solyc12g011010.2.1	0.0324404	0.0313291	1.15297	15.1492	13.1345	13.4581	5.37204	76.3394	53.6033
Solyc12g006700.3.1	58.2258	47.3352	54.8187	53.4648	48.4269	57.193	39.5342	39.3511	53.5792
Solyc02g084850.3.1	4.29227	3.60455	4.77943	48.7104	40.4555	44.5904	4.02227	82.8648	53.5142
Solyc02g086910.4.1	20.2848	24.3397	22.7759	28.2717	26.7616	23.3386	56.7522	44.9353	53.4967
Solyc07g043580.4.1	60.6088	55.675	70.1523	56.9022	61.345	59.5543	38.0068	49.9235	53.4811
Solyc03g120670.3.1	56.0544	48.7626	56.0278	48.5802	39.1478	47.1509	50.4374	59.7953	53.3855
Solyc09g072990.3.1	54.8853	56.7448	53.2372	38.4964	52.2071	44.6479	58.0593	42.7662	53.3474
Solyc03g005190.3.1	29.1371	32.3431	31.9896	28.0608	29.5217	27.7046	53.6056	68.6921	53.3269
Solyc11g069700.2.1	67.1698	45.1084	69.8701	54.207	40.0335	49.2788	37.0394	64.6278	53.3263
Solyc02g088350.4.1	37.5505	45.672	40.5253	25.7425	34.9703	29.2961	42.2053	40.1169	53.2948
Solyc06g061240.4.1	93.1611	84.2822	88.5273	72.3594	52.7266	65.0728	52.6813	47.0991	53.2717
Solyc10g007480.4.1	50.6375	50.5886	54.2515	45.7337	63.5299	50.1155	36.7772	47.2325	53.2518
Solyc08g067100.2.1	33.2396	39.0108	35.3526	56.8957	25.0835	51.2037	39.3959	56.5447	53.2332
Solyc11g011190.1.1	40.3429	34.0759	39.0763	76.8886	49.535	60.1227	37.5958	74.6208	53.1983
Solyc11g006070.3.1	59.9984	50.0131	54.427	67.4884	53.1274	53.9985	69.2149	87.0952	53.1794
Solyc04g081440.3.1	59.4656	55.3182	54.5891	63.4957	58.5221	67.7676	66.4416	57.0023	53.1771
Solyc08g006160.4.1	53.8638	67.5316	54.7787	52.854	46.666	52.6716	67.7381	52.4292	53.0314
Solyc10g084520.1.1	28.5866	49.1673	46.9578	35.3552	23.8832	24.5908	38.5773	45.5963	53.0232
Solyc12g006210.1.1	40.6481	41.3518	42.903	10.691	7.32339	8.91134	18.3591	49.886	52.9925
Solyc01g086870.3.1	36.8859	33.9127	39.5797	61.0814	53.4231	58.0826	36.4926	48.9872	52.9495
Solyc04g008380.4.1	71.4431	66.222	62.8769	56.8106	57.647	63.7914	47.0539	57.4803	52.925
Solyc05g050110.3.1	41.8831	50.8261	46.1837	33.2085	43.9285	34.7762	73.4916	37.98	52.9183
Solyc03g121900.1.1	0	0	0	3.46821	0.680326	3.52956	100.631	39.5773	52.9116
Solyc06g048730.3.1	23.8598	25.504	24.0073	36.8812	23.6722	30.6341	45.2865	58.1923	52.8739
Solyc06g061027.1.1	17.6204	14.8958	17.4427	22.6438	22.7627	20.9189	38.5498	56.5505	52.8392
Solyc08g075280.4.1	72.2137	62.8414	79.4448	48.6766	70.4938	53.0498	40.8498	63.9999	52.8156
Solyc08g007040.3.1	21.8967	29.7804	25.1239	20.5028	18.5245	18.2347	65.3075	49.8258	52.7257
Solyc04g049390.3.1	42.1198	46.136	43.5245	38.8321	35.9933	34.3182	41.9552	49.4532	52.6784
Solyc04g082030.1.1	42.9828	37.5967	43.9934	59.4479	26.7577	44.4458	20.1028	65.3753	52.6392
Solyc07g041490.3.1	40.4982	34.5066	34.0462	51.7366	36.4648	44.3907	55.0087	50.0582	52.6041
Solyc07g063860.4.1	51.4294	56.4488	72.1434	12.1319	39.3255	32.0235	37.0962	37.1817	52.5874
Solyc01g006290.4.1	25.2411	38.4333	27.7455	66.9489	44.604	60.9333	39.32	41.2834	52.5535
Solyc04g007760.3.1	3.10234	0.804912	3.87218	11.15	25.2699	17.3127	23.7937	69.9908	52.5414
Solyc12g006930.2.1	85.5244	87.0062	80.4342	37.1907	80.3387	55.4135	50.9289	60.5867	52.5214
Solyc10g074740.2.1	64.0924	66.0649	50.6804	68.4826	63.8915	60.2127	53.051	61.4636	52.4987
Solyc01g005520.4.1	30.4411	35.5605	38.6861	24.1185	25.8872	25.466	66.9535	33.7344	52.4841
Solyc09g008780.4.1	208.004	275.421	224.377	55.3244	47.2202	53.9467	36.4604	51.5248	52.4738
Solyc11g070130.2.1	50.0203	53.5272	57.7789	50.4169	43.7335	44.6986	48.8709	47.2674	52.4434
Solyc10g011770.4.1	27.9986	33.7747	27.7776	27.275	28.5549	28.3368	49.7542	65.599	52.3898
Solyc01g006830.3.1	47.4578	66.3775	62.3166	37.6197	57.4717	40.7315	52.8378	56.638	52.3738
Solyc03g080090.4.1	69.2417	64.2259	67.439	58.1203	66.6721	55.6632	39.3198	48.1061	52.3429
Solyc11g072120.2.1	30.7522	30.4166	31.8547	65.9983	32.6792	45.5687	32.8719	55.7975	52.3307
Solyc05g052780.4.1	29.6136	34.0632	31.9206	38.5472	29.1762	31.0602	33.8067	39.7228	52.2782
Solyc02g021400.2.1	48.5324	53.2748	47.363	45.8963	40.9372	36.2599	57.8285	57.5898	52.2254
Solyc04g040190.1.1	60.8009	58.801	65.293	44.2354	52.421	50.2016	65.1246	46.681	52.166
Solyc02g078540.4.1	46.0885	46.1121	44.3233	45.6879	39.6792	44.2426	35.5379	54.7363	52.1242
Solyc03g025910.3.1	39.9332	35.8629	41.5449	34.3023	26.723	29.9363	39.3091	48.7199	52.1143
Solyc10g085850.1.1	0.488818	0.944145	0	17.0258	4.32935	8.98434	66.5517	25.0291	52.1099
Solyc06g065590.4.1	59.2601	56.2179	62.6432	60.6328	48.218	57.186	53.2271	88.5212	52.1011
Solyc03g119210.1.1	25.1054	29.124	35.2044	74.1201	42.3529	61.2561	21.4298	71.3612	52.0957
Solyc09g075010.3.1	75.6967	80.9165	82.555	70.7702	71.9067	65.9148	75.1399	81.3187	52.0568
Solyc02g093630.3.1	30.8506	26.1882	30.6878	35.4123	29.5403	29.7236	32.6453	40.8551	52.0268
Solyc08g076420.3.1	77.7353	69.2373	81.4435	77.385	75.9616	77.8666	39.6742	47.6316	52.0083
Solyc07g015970.3.1	76.3632	63.0758	61.2606	59.5641	60.9173	51.3956	58.109	51.3594	51.9812
Solyc08g008630.4.1	51.153	41.5424	54.0699	33.2667	35.1114	35.301	58.1138	31.3617	51.9728
Solyc04g079550.4.1	44.0048	45.2367	45.4009	57.5615	45.5691	49.5787	37.4512	56.2688	51.9353
Solyc06g050225.1.1	36.79	26.7839	31.2097	28.7192	28.2872	25.7101	19.9293	38.7924	51.9253
Solyc02g077410.3.1	54.1114	54.6892	51.7462	51.3075	50.2145	48.5399	40.0694	51.3494	51.8793
Solyc01g086920.3.1	13.6363	15.8727	11.8943	36.5541	30.5202	36.0732	25.2839	47.2354	51.8687
Solyc06g053980.3.1	65.0656	69.3161	71.4118	27.5879	56.2978	42.4259	49.3056	46.3713	51.7941
Solyc08g048390.3.1	76.3413	68.511	76.7857	52.0082	72.9113	65.1455	46.8528	49.9901	51.7894
Solyc08g076870.1.1	32.7435	24.8578	26.7842	32.9284	42.8811	33.7765	21.7718	47.63	51.751
Solyc02g150148.1.1	40.1207	48.9987	60.2425	50.6299	45.1225	58.5003	46.1331	48.2399	51.7245
Solyc05g007020.4.1	57.7907	51.1291	71.6179	75.9518	60.9927	73.7348	48.5853	51.3592	51.7179
Solyc10g078150.3.1	48.925	50.9245	40.5162	51.3785	41.1416	36.8685	48.6441	50	51.69
Solyc04g007210.3.1	42.4794	49.7688	46.812	27.688	48.7308	38.134	49.1993	43.9787	51.6328
Solyc06g051810.4.1	45.9456	49.3272	54.2479	47.9642	59.9055	52.2495	42.4185	47.5366	51.6284
Solyc10g009110.1.1	41.4705	27.7986	37.4938	74.21	37.4247	57.8257	38.0924	48.9779	51.6179
Solyc02g078450.3.1	46.3721	55.8662	43.9094	10.3348	23.6516	16.2218	66.1666	32.9522	51.6021
Solyc05g056320.3.1	86.44	73.991	82.4423	56.6482	75.9466	66.6882	50.0714	43.7262	51.5916
Solyc04g064550.1.1	70.3366	58.5672	64.0315	57.515	71.3236	66.0711	45.4906	46.2123	51.5766
Solyc07g007755.1.1	1.79915	4.34379	6.24048	37.4162	27.3165	31.2641	50.3304	54.1742	51.5536
Solyc03g080060.1.1	60.4011	59.9505	65.4513	60.094	70.1177	60.8794	61.0571	50.9879	51.5373
Solyc03g083100.3.1	38.8912	35.9465	29.8745	32.3699	41.8758	37.494	55.6012	51.2297	51.5174
Solyc04g082020.3.1	81.746	83.3876	84.2492	57.4017	57.6224	60.3294	45.0166	51.6853	51.4865
Solyc01g049690.4.1	33.661	32.1046	27.7652	50.9299	46.2886	54.3895	35.6487	47.4014	51.4561
Solyc05g052760.4.1	45.3226	44.5728	42.359	45.9658	57.1255	49.4998	36.9133	59.0099	51.4419
Solyc05g032670.3.1	74.712	69.1462	78.9857	28.2324	50.8454	64.4981	36.4766	46.7924	51.3452
Solyc05g056000.3.1	35.8057	28.7236	32.4038	59.2143	50.1757	53.3249	27.1598	62.7555	51.2599
Solyc01g104720.3.1	23.622	27.5174	24.4044	88.138	37.6021	71.5325	40.0918	61.3784	51.2534
Solyc07g005370.4.1	34.5758	20.8555	21.2963	16.3195	19.0995	19.0128	55.0524	34.2753	51.2529
Solyc08g081400.4.1	88.9476	92.039	98.892	41.0731	63.452	54.8143	47.9012	43.2119	51.1662
Solyc04g050620.3.1	40.6153	34.7054	38.2311	23.6797	34.1971	25.5222	63.2322	41.1047	51.1238
Solyc08g007140.4.1	38.334	38.8577	37.089	39.9512	28.0152	30.1189	33.3461	45.4965	51.0669
Solyc02g079190.3.1	33.7557	31.1996	34.747	40.0967	45.5758	40.0195	51.1662	47.7593	51.0429
Solyc02g091280.3.1	55.3284	55.4697	55.5344	41.5018	47.1928	39.8691	59.2732	45.7213	51.0233
Solyc02g070330.4.1	40.7389	46.4185	45.3279	47.8498	45.8457	41.2792	47.4505	53.8601	50.9937
Solyc05g023995.1.1	36.2927	28.4304	38.347	61.4138	52.031	55.3933	24.3488	77.2206	50.9846
Solyc11g010960.2.1	11.3747	10.5668	11.7092	31.3582	35.31	32.4739	18.1373	53.6166	50.9585
Solyc08g074240.3.1	49.704	52.1115	42.3837	52.0272	35.9956	41.3869	54.2663	60.3581	50.9485
Solyc07g064600.3.1	8.91467	5.96426	2.5823	503.001	7.61014	290.981	41.5314	49.6104	50.9189
Solyc01g095270.3.1	55.2223	59.4769	51.789	30.2578	52.4715	45.0413	46.441	36.8695	50.9177
Solyc10g083520.2.1	54.3182	55.1726	58.0145	29.8372	48.6159	33.4852	53.0854	38.7488	50.8943
Solyc12g096000.2.1	48.2422	49.7473	47.8793	52.3682	46.1859	49.3162	53.4873	62.669	50.8512
Solyc09g082320.3.1	50.6147	40.0241	39.7615	42.5152	38.0522	41.0504	39.1039	45.1413	50.8077
Solyc08g006000.3.1	46.2942	41.6707	37.6952	46.0618	35.6862	42.2006	34.6762	65.3567	50.7683
Solyc02g092930.1.1	76.1204	52.5693	56.5697	37.9489	93.7031	62.7501	38.5118	57.7707	50.7578
Solyc05g008810.4.1	72.2963	60.6312	74.1373	39.0687	56.6585	37.9653	39.0631	57.2512	50.755
Solyc05g010810.1.1	55.1688	57.7314	57.061	44.5971	54.6904	54.8864	65.3362	50.6377	50.723
Solyc11g071400.1.1	44.8812	36.9266	41.1881	22.9585	32.5475	24.9767	42.0916	39.4203	50.6651
Solyc07g065200.3.1	45.4191	44.9308	45.1666	36.0849	37.7841	38.0609	48.2054	61.0114	50.6454
Solyc09g064630.3.1	46.6284	49.4859	47.9866	34.2459	42.9643	41.326	43.6206	40.5511	50.6443
Solyc12g049290.2.1	43.3911	51.5657	60.3899	56.3517	35.3348	55.291	34.4767	43.7525	50.6301
Solyc02g063010.3.1	39.4843	46.7494	51.6847	39.829	49.2526	46.0686	37.3412	52.2159	50.5851
Solyc09g083030.1.1	50.8837	37.7433	41.8368	26.0357	40.7564	35.1188	21.4615	56.2865	50.5799
Solyc03g121090.4.1	34.2457	32.1147	34.7065	39.5982	39.3224	35.8576	32.6186	51.3441	50.5143
Solyc12g014390.3.1	29.4545	32.2597	32.9781	27.0091	30.5444	24.8881	34.3624	42.5873	50.4826
Solyc01g106280.3.1	71.6879	69.8216	75.0211	73.4635	81.5375	74.6675	48.4274	45.801	50.4485
Solyc04g081330.4.1	53.5603	54.1941	56.8229	35.7577	43.1905	37.9213	56.5944	39.6236	50.4388
Solyc02g081190.4.1	53.3305	53.6176	59.4573	58.9569	47.8938	53.6428	32.5849	50.8044	50.4163
Solyc01g080020.2.1	5.6475	5.78535	7.53106	30.0266	11.1746	23.0881	69.359	49.2649	50.3959
Solyc07g063460.3.1	62.9072	77.407	74.6184	50.056	86.3709	60.9754	70.8017	55.1895	50.3705
Solyc08g006320.4.1	66.2924	40.9894	54.0504	68.8898	73.9319	71.5708	35.683	55.2294	50.3427
Solyc06g007340.3.1	43.0491	38.856	40.9156	52.4868	36.9824	38.7094	38.2728	43.8379	50.3387
Solyc01g107330.4.1	23.6305	29.2892	25.3918	17.6858	32.6636	25.3633	44.1665	47.5471	50.3299
Solyc11g017140.3.1	46.2931	48.5849	54.9649	42.0978	45.4734	46.5428	40.9268	42.3909	50.3272
Solyc11g020280.2.1	64.2527	47.0689	53.3106	70.9112	66.1394	67.8626	34.4357	54.1684	50.3031
Solyc12g099000.3.1	58.7144	54.1704	55.5503	70.9187	77.9139	74.596	50.6779	51.0932	50.2907
Solyc06g082830.3.1	49.1331	43.8109	46.5003	40.0666	43.3427	37.9828	41.1043	42.1281	50.263
Solyc07g017780.4.1	77.2559	68.6731	75.2354	76.2496	61.7773	66.2208	38.7234	51.3142	50.1942
Solyc03g119060.3.1	49.5232	47.9094	47.2032	30.4702	60.8538	42.2109	44.8891	49.2296	50.1312
Solyc06g005430.1.1	31.1209	39.138	34.411	44.964	43.8675	42.4183	39.3156	56.8051	50.0477
Solyc12g014250.2.1	86.0194	75.2963	74.1756	57.0765	86.6084	71.157	42.6463	47.9267	50.0383
Solyc07g049630.1.1	47.2507	59.4078	50.2078	57.8873	65.0481	56.1804	49.56	76.0816	50.033
Solyc07g063890.2.1	48.944	51.3041	55.7701	47.452	48.6565	46.8946	50.2118	64.8981	50.0136
Solyc01g097760.3.1	44.91	40.9444	47.707	38.6857	38.3118	32.4015	38.4903	43.8274	49.9547
Solyc05g014310.3.1	22.7732	26.5904	32.3233	27.2201	26.7699	25.2242	52.0571	33.3514	49.9398
Solyc01g108490.3.1	26.5837	16.5981	20.3834	88.6438	34.6618	71.0787	21.5904	46.6138	49.9322
Solyc04g071930.4.1	26.5418	32.5563	26.8944	29.298	20.7154	31.5074	40.9282	41.6018	49.9304
Solyc08g081730.4.1	57.0229	60.0175	68.5852	61.4668	57.7373	58.5732	46.4719	56.5425	49.9116
Solyc08g022080.4.1	53.2468	41.6547	40.7122	43.8432	32.3614	37.5469	32.4509	41.6081	49.8728
Solyc03g025520.4.1	47.7152	49.1643	58.4428	40.2584	35.8267	36.3832	51.5289	52.1849	49.8362
Solyc04g005270.1.1	43.6874	41.2182	45.457	44.6356	76.0795	60.3868	37.6161	46.3881	49.8283
Solyc05g005080.3.1	53.9603	52.9776	47.9363	48.7922	70.8559	55.145	34.1914	55.5404	49.7975
Solyc08g081570.3.1	48.6453	45.3292	48.4558	64.6397	48.728	52.2732	45.732	41.0413	49.7837
Solyc10g076540.1.1	62.3367	65.13	60.7799	110.356	34.9003	68.9162	26.6051	46.47	49.6981
Solyc02g069330.2.1	12.8961	1.00304	9.86169	18.9809	22.8509	18.3623	4.87605	66.6604	49.6823
Solyc08g077890.3.1	56.0941	50.5509	57.3189	46.778	36.5764	42.9278	39.435	45.0799	49.6814
Solyc06g073890.3.1	81.8579	69.7599	55.0254	77.7776	58.2892	56.5035	35.5305	46.9999	49.6789
Solyc10g083640.2.1	83.4448	72.4568	92.6357	59.2771	94.8141	71.012	56.8242	45.31	49.6739
Solyc01g088470.3.1	34.4608	35.5195	32.8467	26.6111	33.6538	24.6046	32.3502	60.898	49.6661
Solyc07g016210.1.1	8.33372	5.15665	4.5383	54.118	33.2113	52.3587	18.6573	49.5598	49.6174
Solyc11g008630.3.1	26.4651	25.1628	29.4061	24.287	38.726	36.0567	19.4198	52.3254	49.5801
Solyc02g065765.1.1	60.8506	68.3181	67.3535	49.7201	60.3493	46.1327	34.2363	55.3853	49.5747
Solyc07g044840.3.1	52.3263	51.9754	50.4683	46.6904	49.9527	47.0144	54.2892	50.9992	49.4889
Solyc06g074120.3.1	67.6101	57.1075	65.3611	54.2084	67.4817	64.2943	33.6864	41.0876	49.4651
Solyc03g025320.4.1	15.2646	16.0702	17.1456	59.0178	43.5364	50.791	26.6466	77.4374	49.4623
Solyc07g052290.1.1	44.1123	41.6358	38.1231	38.3808	43.1927	40.1322	51.6091	29.7197	49.4146
Solyc01g101000.3.1	56.234	62.8916	53.2986	48.6466	57.917	49.2442	42.1313	48.3318	49.3403
Solyc06g035450.4.1	48.9401	60.3358	56.8181	34.3334	51.5124	38.7349	49.6978	46.018	49.3366
Solyc06g072550.3.1	14.0706	4.61043	9.82311	18.1946	15.1749	16.7836	13.7693	59.9315	49.2956
Solyc06g005260.3.1	59.9507	47.4895	50.6455	27.7262	26.4301	34.1454	47.4631	56.8995	49.2914
Solyc10g007350.4.1	43.6503	44.3267	44.9657	29.8532	31.177	27.313	36.1768	44.595	49.2352
Solyc07g006830.4.1	65.4006	55.1732	59.6827	50.3664	59.0792	57.3983	43.0369	56.1257	49.2121
Solyc06g071810.1.1	72.1211	48.8461	66.2387	89.3814	63.3666	86.8908	52.8374	51.485	48.9557
Solyc12g010840.2.1	15.3952	13.9386	16.4677	28.5245	17.1076	25.2048	75.4655	41.0968	48.9471
Solyc04g025120.2.1	58.0022	46.0987	29.8804	33.1755	34.4113	26.5241	44.5356	38.1896	48.929
Solyc05g013480.4.1	69.2284	64.1122	69.0204	37.4451	68.0297	48.482	55.5601	36.9095	48.9011
Solyc02g021000.3.1	32.3739	45.2404	42.9903	32.5464	33.935	31.5988	43.5949	44.4014	48.8846
Solyc08g150139.1.1	69.7013	53.828	52.2641	32.2109	46.7151	39.7098	33.7888	46.7704	48.8844
Solyc07g065640.3.1	48.4595	57.6565	57.7688	46.9679	45.1679	45.6134	41.7183	43.1726	48.8238
Solyc01g087900.3.1	60.8288	64.4639	63.8334	45.3057	55.3851	46.6213	67.1684	50.3844	48.8034
Solyc02g094440.4.1	40.8801	41.9741	39.5137	56.7729	37.7924	46.0653	39.0502	49.3839	48.7773
Solyc05g005510.3.1	57.4841	48.1535	45.7777	51.7335	43.5736	47.9319	36.9668	54.225	48.7711
Solyc01g104710.3.1	37.7118	48.0721	41.1271	55.2908	54.5736	51.2389	30.9965	50.1769	48.7533
Solyc05g007470.4.1	64.5805	49.3657	62.4694	64.9004	52.3933	53.3775	49.5241	50.4971	48.7088
Solyc07g150145.1.1	55.9667	63.6118	61.4851	41.7595	63.1652	49.0007	37.11	52.7068	48.6972
Solyc04g011460.3.1	48.992	47.9126	43.9049	50.2549	45.0103	48.2278	33.133	46.849	48.6872
Solyc12g096220.2.1	33.0351	31.1229	31.1343	38.309	22.2477	33.81	40.048	58.4643	48.668
Solyc02g069800.1.1	32.0804	34.9006	24.6039	111.277	21.8713	73.8467	36.7182	63.9315	48.5592
Solyc01g088660.3.1	14.5846	13.8754	20.5998	45.3189	28.3755	46.8652	22.6385	42.9233	48.4979
Solyc09g090080.1.1	88.7942	66.5352	88.8941	18.082	46.1242	29.4054	49.6977	35.8168	48.4638
Solyc08g008210.3.1	32.0897	35.2366	36.8026	36.5145	30.0291	29.9122	40.8913	42.8416	48.3308
Solyc03g123370.3.1	63.2179	50.5775	56.0958	78.628	62.7247	73.6721	37.8209	55.1095	48.3277
Solyc10g011660.3.1	116.419	94.6983	108.629	37.6615	93.346	61.2489	53.9735	40.6681	48.3123
Solyc02g087850.1.1	54.9402	55.7638	45.43	41.1961	54.9592	50.7764	51.4171	51.0622	48.2607
Solyc11g008620.2.1	42.8762	45.5374	44.7027	33.028	28.6217	35.2855	55.9004	45.2308	48.2473
Solyc02g085280.1.1	28.2118	43.8353	45.4036	43.3601	39.936	41.8047	46.0169	42.3111	48.2446
Solyc12g056120.1.1	44.113	40.3435	43.668	42.0592	40.0829	42.7224	46.255	46.4718	48.2064
Solyc03g118810.1.1	62.0858	50.4563	48.3335	56.9891	38.9282	40.057	38.3534	60.4701	48.1988
Solyc06g082680.4.1	44.7211	42.2161	46.424	42.46	28.3735	37.7708	31.0285	51.7569	48.1448
Solyc02g091880.4.1	44.7081	44.3807	49.155	44.1939	28.9221	38.5373	42.4198	42.1816	48.1098
Solyc01g096100.2.1	90.0561	82.8393	80.212	38.4332	66.0116	49.6273	65.2828	41.5262	48.0877
Solyc03g118040.3.1	56.7507	59.6078	60.0937	211.132	48.9	139.274	41.771	54.0439	48.0661
Solyc05g013905.1.1	48.5466	45.3999	38.2208	49.0174	30.5823	44.533	36.0625	62.7665	48.0299
Solyc04g071480.1.1	56.7767	52.6227	58.8873	33.7263	57.2267	51.6491	62.1942	41.3217	47.988
Solyc04g058160.2.1	16.3569	22.5167	27.3951	59.7659	17.5322	44.4191	22.4475	52.2492	47.9836
Solyc07g066470.3.1	20.7036	22.1848	26.1909	38.9449	28.6313	33.4614	45.8133	48.8689	47.9589
Solyc02g093050.3.1	31.0421	22.2889	28.0683	50.4841	25.5024	39.142	15.3312	45.4397	47.9285
Solyc04g076990.3.1	46.9924	31.8514	40.1488	79.1383	56.7247	64.9301	27.893	60.5086	47.8813
Solyc01g150164.1.1	41.9783	25.5996	23.8634	56.1404	30.0776	56.2749	42.6768	58.5659	47.8641
Solyc05g008100.1.1	42.6917	33.9228	31.5212	25.9331	39.1102	36.0973	32.6589	37.8162	47.8598
Solyc08g061590.4.1	46.2919	46.2436	47.686	33.9926	52.3472	42.2523	46.9365	32.9535	47.859
Solyc02g067180.3.1	40.203	37.0015	35.8652	76.6195	39.6267	58.9368	55.1912	40.17	47.8393
Solyc07g064940.3.1	47.7434	54.4088	46.926	38.271	48.6424	36.6844	45.9561	54.5139	47.8175
Solyc01g105970.3.1	58.8966	56.0039	50.6985	43.2693	40.8296	39.2682	40.5854	48.176	47.8082
Solyc02g090890.4.1	58.6566	61.5774	62.8552	31.9998	53.8697	40.9323	61.9135	30.6642	47.763
Solyc08g006765.1.1	13.0443	9.49206	14.2064	23.3236	9.36528	22.3662	34.5948	36.567	47.7623
Solyc09g083210.3.1	60.8671	36.7921	52.2257	82.6389	52.6935	69.7315	27.9593	40.4235	47.7187
Solyc08g067530.1.1	2.68088	6.11956	5.60479	15.5103	24.2579	17.7898	15.6026	69.0251	47.7154
Solyc03g098410.1.1	59.9543	55.6645	55.1562	63.7181	56.4304	56.825	50.9686	63.6954	47.7154
Solyc09g065150.1.1	60.0491	51.5795	40.7407	24.0835	38.2322	31.8371	40.4146	29.2566	47.6441
Solyc12g010550.1.1	12.2753	14.4892	13.8187	85.0867	33.4521	65.4536	74.2424	77.4478	47.642
Solyc12g006970.1.1	21.1022	30.7649	16.544	32.6317	18.3132	27.2775	46.2441	53.6788	47.6288
Solyc05g005620.4.1	85.3661	81.2763	92.7589	69.9681	79.3896	77.1573	41.194	46.6266	47.4487
Solyc05g053440.4.1	46.1118	48.2301	44.114	38.6057	27.213	36.7075	43.8115	57.3584	47.4334
Solyc06g060110.3.1	74.1493	69.2236	69.4964	46.023	65.8861	59.8502	32.7919	48.7035	47.4327
Solyc02g080630.4.1	34.2281	35.0543	36.079	40.9921	30.6172	36.8851	42.8605	58.0802	47.3567
Solyc10g086730.2.1	49.4413	50.6434	53.8975	48.1041	43.3583	47.2148	52.0944	40.7882	47.3515
Solyc09g065610.2.1	30.7955	44.3748	34.2352	56.3321	28.8623	48.2588	41.3079	39.3687	47.3499
Solyc03g019780.4.1	38.6041	36.9878	34.2709	37.6484	30.7981	35.5515	41.4256	39.6792	47.3288
Solyc02g080070.3.1	45.12	40.6914	47.2967	47.2945	45.2185	50.4669	34.8301	40.7647	47.3189
Solyc02g094490.4.1	53.784	47.771	66.3639	35.8849	39.3117	40.3484	40.8352	34.2206	47.3123
Solyc08g041860.1.1	67.7071	58.4086	53.8689	50.9041	73.5841	65.1473	34.3682	65.5262	47.2677
Solyc06g076400.3.1	54.5651	44.0853	48.3177	48.4288	69.6434	59.3069	33.4024	42.1602	47.2463
Solyc05g007560.3.1	50.3259	51.2628	38.3825	41.8301	32.5845	33.7214	43.2938	54.0444	47.1478
Solyc06g069150.1.1	58.3663	61.0453	61.5609	12.5489	35.1517	23.1716	60.3832	33.3722	47.1442
Solyc04g074560.1.1	107.193	104.359	83.2227	100.392	102.415	89.6281	94.6085	85.2975	47.1155
Solyc03g083520.4.1	36.6177	44.5844	41.1071	42.1159	44.0473	37.5281	40.2471	48.4068	47.0695
Solyc07g007130.1.1	38.136	45.9934	37.3139	46.7868	30.7195	33.7889	41.2694	36.8251	47.0573
Solyc11g005620.1.1	36.6234	35.2891	41.9478	61.4324	49.434	58.6496	47.8076	63.3527	47.0523
Solyc12g057110.2.1	40.2371	34.8332	40.0749	32.4827	32.5528	30.2579	25.8746	39.4438	46.9705
Solyc02g081560.1.1	53.77	39.2576	48.3381	41.0636	37.0097	39.9829	39.6556	39.692	46.9591
Solyc01g109880.3.1	63.3857	66.3058	57.9502	55.0276	55.0493	58.7277	25.6379	52.6185	46.9589
Solyc01g080830.3.1	50.6329	51.1095	40.3172	23.0977	34.4271	25.6643	41.7918	43.1626	46.9363
Solyc06g065440.1.1	44.9731	39.2979	40.6183	36.7838	50.3506	39.5686	26.8687	44.4514	46.8932
Solyc03g025390.3.1	25.1825	19.6643	25.7601	13.0466	20.4169	15.6496	29.1789	38.0831	46.8229
Solyc08g060925.1.1	32.6245	26.3724	34.3558	31.3827	20.5881	21.0663	19.5968	29.1303	46.8179
Solyc06g083360.3.1	34.4987	46.4501	44.8909	38.1638	33.9295	37.8867	36.6571	45.5813	46.8076
Solyc01g087160.2.1	46.0902	47.8512	41.2559	50.3495	50.3935	51.351	38.9371	52.3248	46.8039
Solyc10g005960.1.1	23.6985	26.8843	29.6766	25.0089	43.8493	34.9979	42.9017	58.7291	46.6389
Solyc07g041340.2.1	49.4884	54.7629	47.8396	38.275	52.8075	46.4417	36.0337	51.6913	46.6177
Solyc01g080640.3.1	32.6431	27.9882	31.8606	26.5967	43.9325	34.5969	37.6006	38.5972	46.5985
Solyc09g098040.3.1	53.6377	56.5339	52.74	36.2988	53.6303	43.5113	43.9868	44.1722	46.5591
Solyc02g070640.3.1	32.5038	35.5633	34.2467	35.053	24.2619	31.0898	29.0663	34.673	46.539
Solyc01g005820.4.1	58.147	57.1026	52.7361	66.6545	46.2462	52.2722	44.6738	59.3307	46.5297
Solyc10g005560.3.1	47.573	41.8326	45.0704	50.2587	35.8194	39.8138	42.2323	58.9743	46.5056
Solyc06g073370.4.1	47.3525	52.7584	50.124	52.9836	43.1372	44.7073	47.7379	57.6907	46.4944
Solyc12g089040.3.1	50.027	42.017	43.5958	39.8118	47.9734	44.3182	24.3856	46.7255	46.4773
Solyc01g009420.4.1	45.8048	41.8219	39.9603	42.9676	37.5934	43.3271	33.619	40.835	46.4662
Solyc01g108020.3.1	22.3429	25.6089	24.6854	49.9183	29.1748	38.6647	39.6706	44.2328	46.4566
Solyc05g013380.3.1	51.2258	48.4179	54.4862	39.2742	37.7809	38.2849	50.8799	38.9763	46.4379
Solyc12g056230.2.1	26.2996	26.2927	24.3042	23.2268	21.1274	18.5861	27.5154	52.3922	46.3814
Solyc07g007150.1.1	41.9819	51.4287	48.7488	31.7474	41.5173	39.3139	28.5095	56.6966	46.3189
Solyc04g080590.4.1	46.6952	44.199	34.9733	49.0003	30.3962	40.1947	39.1543	60.0819	46.243
Solyc10g086560.3.1	44.8623	44.7671	47.7581	53.7514	44.5349	49.0155	37.1541	56.5308	46.2272
Solyc04g007990.1.1	79.7419	85.0443	86.1135	112.379	46.2108	76.0787	55.4237	50.2157	46.1729
Solyc06g066370.4.1	41.8129	31.5339	40.8839	56.9435	47.1087	54.223	28.6286	48.7237	46.1484
Solyc08g081930.3.1	43.4454	42.4206	44.728	44.5755	51.0917	44.6478	27.9213	49.0392	46.0608
Solyc02g093110.3.1	57.2495	61.5523	57.5372	57.2152	44.7947	48.8684	34.1806	45.1179	45.986
Solyc06g065970.1.1	0	1.09322	1.41997	15.3818	1.62323	10.1057	41.7428	53.4943	45.9496
Solyc09g082730.5.1	53.6319	54.5503	46.6976	51.2695	45.808	46.274	38.761	48.3087	45.9171
Solyc04g072240.3.1	52.1379	53.673	42.0106	42.1574	37.9803	38.0466	56.0226	33.8244	45.8555
Solyc07g041830.4.1	49.1133	41.7578	47.1421	41.9502	45.6922	47.287	29.6729	47.3541	45.8461
Solyc06g008030.3.1	49.1682	45.3911	54.3129	29.0898	55.0459	40.4173	58.2133	43.8142	45.8036
Solyc07g064690.1.1	39.1456	32.2514	48.2023	41.3689	43.5595	38.5584	65.6963	35.5062	45.7933
Solyc07g063690.1.1	32.1674	21.0758	17.9335	14.5373	82.783	31.2672	33.4878	20.4539	45.774
Solyc05g006080.1.1	32.6632	28.5216	37.3316	50.522	34.3886	39.5311	39.8694	46.7428	45.7383
Solyc03g096850.4.1	32.5726	36.1809	41.2321	32.2531	30.1275	34.4547	48.0518	35.0362	45.7246
Solyc01g049770.3.1	61.2116	53.3995	49.2129	25.8276	41.7974	39.1484	49.0832	39.5738	45.7227
Solyc02g072530.3.1	56.8554	57.1642	64.0667	47.3763	82.0687	69.6553	46.8182	49.6893	45.6897
Solyc02g085700.1.1	43.0955	39.9298	33.371	33.6094	26.3579	30.0215	53.9574	37.4897	45.6823
Solyc01g110310.3.1	49.1824	42.3192	50.4774	51.9559	47.7422	57.7245	40.9647	57.1042	45.6809
Solyc09g092720.3.1	3.16491	2.88429	1.53769	81.0423	10.3024	56.6018	93.1081	35.6633	45.6466
Solyc04g080640.1.1	72.8004	69.3235	70.4443	57.1729	47.8516	57.106	26.2926	46.6867	45.5756
Solyc10g078920.3.1	31.0259	31.3359	37.859	30.297	35.2414	37.0645	41.2024	51.6885	45.5501
Solyc05g005570.3.1	40.2505	17.5644	27.4943	30.3453	34.4281	33.4969	26.5866	54.586	45.4586
Solyc06g051270.3.1	27.8493	30.423	26.79	58.0045	33.055	48.4931	35.5957	46.1049	45.441
Solyc03g112230.4.1	70.1461	70.3182	71.305	65.022	74.008	74.0873	44.847	43.1928	45.409
Solyc09g082950.2.1	46.9948	44.7445	43.0247	36.4619	48.1053	37.9814	31.3972	41.2179	45.3619
Solyc08g062970.1.1	44.5559	33.2141	33.8047	24.8983	45.5499	33.3177	11.6552	49.5007	45.3558
Solyc03g034440.2.1	58.0071	60.6076	55.8952	58.0781	60.507	50.6941	37.1665	42.6273	45.1941
Solyc06g050980.3.1	63.4907	72.5883	64.1281	45.6174	46.5172	46.0225	29.9233	52.6228	45.113
Solyc04g072047.1.1	26.426	26.7027	25.0652	36.9942	17.97	28.8494	27.8191	37.8118	45.0687
Solyc08g076820.3.1	6.7356	6.68226	7.45694	8.29408	26.5222	17.4604	11.0547	33.0515	45.0345
Solyc11g013170.2.1	27.5479	29.6867	30.1054	57.2862	32.432	46.1067	31.0176	50.2344	45.0242
Solyc05g056350.3.1	43.6073	41.3104	39.5381	33.4188	41.0222	35.0094	34.8886	43.0681	45.0211
Solyc07g049230.1.1	25.0511	25.3495	33.8025	27.6384	34.3478	29.5599	36.0366	46.8449	45.0138
Solyc04g081570.3.1	42.5421	50.2229	48.6729	151.513	36.6967	98.8338	36.6138	43.2287	45.0018
Solyc10g037890.3.1	40.0985	38.4628	31.3483	32.5596	27.8712	31.6391	38.8031	37.4187	44.9971
Solyc07g009380.4.1	27.2651	36.362	25.4294	29.6777	54.354	37.6068	34.8808	33.2396	44.9336
Solyc01g009990.3.1	23.0226	25.1595	24.3124	26.5154	20.5553	17.2512	39.8498	44.1274	44.9211
Solyc12g019060.2.1	65.7175	60.8748	72.8778	49.0991	59.4875	59.6154	43.4772	42.7433	44.9199
Solyc02g086240.3.1	39.7998	42.2326	46.4599	45.8682	36.5101	40.487	40.4548	51.6523	44.9172
Solyc05g018650.4.1	46.3377	53.4664	50.338	37.4254	42.9981	42.326	43.0311	42.7667	44.9068
Solyc08g060940.1.1	44.0353	42.4874	37.0807	50.6348	40.3768	46.5916	28.574	52.7154	44.8871
Solyc09g009100.4.1	122.124	107.497	114.517	61.3609	95.4287	86.0629	43.5477	41.6193	44.8816
Solyc01g111980.3.1	47.5657	38.8661	42.3066	48.7861	61.7527	55.7128	40.9372	57.4246	44.7926
Solyc12g089140.2.1	43.1537	40.567	34.984	36.6784	33.8832	41.08	47.9648	31.9297	44.7518
Solyc10g008910.1.1	16.6818	15.8064	14.6961	78.4097	3.53991	50.9084	43.9722	58.9812	44.7383
Solyc04g080740.1.1	53.9884	59.9223	59.582	43.2574	41.0346	35.2861	24.4512	40.8112	44.6902
Solyc06g068460.3.1	45.1118	30.5622	37.6813	42.8746	40.1511	46.5816	19.9021	41.0801	44.6569
Solyc08g083320.4.1	53.5046	45.33	56.2682	23.982	38.4693	27.2091	47.7444	40.9353	44.6463
Solyc01g091730.3.1	52.1447	51.497	48.8038	40.9051	32.7608	34.7771	33.354	31.8368	44.6455
Solyc10g086170.1.1	19.8949	24.3088	23.6772	43.4682	32.8824	30.8131	45.7543	43.4131	44.6442
Solyc02g089250.4.1	2.05187	2.78365	2.65555	14.8523	12.651	17.3428	9.42454	54.6159	44.5938
Solyc05g008895.1.1	5.03206	2.50822	2.03618	25.6866	6.98297	19.6057	9.1449	42.4236	44.5922
Solyc10g083460.1.1	39.9626	52.9904	44.4963	41.4737	52.7975	49.4227	47.3733	40.1389	44.5533
Solyc07g005440.1.1	41.1927	32.5426	34.836	61.2408	33.7493	50.3913	17.7827	49.0203	44.5429
Solyc04g009180.3.1	38.1767	36.2977	29.3963	55.9075	45.6725	54.6659	39.9769	41.2407	44.5339
Solyc01g010270.3.1	50.5214	47.5466	51.1719	38.1503	38.2683	33.8838	27.6342	41.2861	44.4949
Solyc10g076350.2.1	43.21	40.8867	49.7309	38.6208	34.4433	36.0612	47.3569	46.7144	44.4907
Solyc07g065490.3.1	51.9249	49.2807	47.6842	53.7232	56.9903	57.082	32.6834	42.5314	44.4893
Solyc09g059040.3.1	55.7625	48.2209	55.3801	70.1328	40.5847	58.9043	34.9423	41.7919	44.4835
Solyc07g005810.3.1	49.0727	47.3222	50.8909	49.7504	47.0722	47.7773	41.9496	42.0961	44.4764
Solyc03g121960.3.1	36.8758	39.4246	43.2235	33.4034	41.848	35.1183	52.277	42.1252	44.4706
Solyc09g007770.3.1	59.3799	53.9619	53.9276	207.315	17.9848	134.752	59.4363	37.1786	44.4369
Solyc10g086010.2.1	41.2789	42.8704	43.0742	48.4058	38.8888	42.0618	38.6334	54.3023	44.4145
Solyc01g096290.4.1	43.2653	49.7907	51.7431	55.0088	37.7039	46.0951	45.8711	59.0542	44.4125
Solyc01g098020.2.1	58.669	59.0825	57.7059	39.4091	42.029	40.1586	43.9088	38.4939	44.3992
Solyc07g056140.3.1	44.7482	45.5744	45.6157	26.5663	44.4512	30.5543	48.035	39.6564	44.3889
Solyc02g069090.3.1	45.2319	58.4111	53.8566	56.9487	50.5503	49.662	40.8072	45.8867	44.3602
Solyc08g067550.1.1	10.6983	3.33631	13.1635	45.3323	20.962	29.1436	23.3056	71.3265	44.3215
Solyc08g006690.1.1	34.0298	30.73	37.728	23.8182	39.3906	20.9646	19.0507	46.6724	44.3195
Solyc12g056800.2.1	30.0376	24.4283	27.1716	49.1675	36.0049	36.1427	31.6341	43.6512	44.3191
Solyc02g088690.4.1	57.5982	42.2161	40.7642	37.1085	46.763	42.7363	31.2459	53.5404	44.2973
Solyc06g082920.3.1	44.9524	36.216	42.9776	70.6727	46.5363	57.6896	32.0399	58.6679	44.288
Solyc02g065190.3.1	35.2615	9.14762	26.2718	104.661	47.5549	85.3429	26.1102	52.2187	44.2743
Solyc12g009880.1.1	28.4741	27.4146	19.7521	58.7864	38.6344	55.4213	27.4271	36.6908	44.2715
Solyc11g069380.2.1	45.9917	42.9567	46.2034	44.7924	40.0951	38.6659	34.218	41.5822	44.2367
Solyc09g064370.4.1	46.8965	49.3034	48.2453	54.4381	46.0341	50.5547	43.3195	45.9748	44.2341
Solyc03g044470.4.1	32.824	31.8082	29.9641	33.3206	31.6379	28.6104	28.6581	41.0502	44.2082
Solyc09g074520.3.1	52.432	51.2575	51.425	42.2769	71.6529	52.8466	43.076	45.1412	44.1873
Solyc07g065970.1.1	44.148	37.5059	39.1402	27.6333	28.8657	22.5892	35.6776	39.1059	44.1823
Solyc06g068090.3.1	73.4538	66.7402	64.6729	52.3538	59.8098	55.9856	43.5729	51.1064	44.1815
Solyc12g094630.2.1	37.1194	38.1817	38.7008	35.2069	30.4541	29.1375	33.2114	44.3915	44.1426
Solyc01g103800.3.1	28.1962	33.3176	28.4179	34.9666	29.8308	30.1189	34.0485	41.5752	44.1423
Solyc05g012380.3.1	44.2311	39.1562	43.7378	48.838	43.3905	49.2198	32.016	49.905	44.1345
Solyc09g065850.4.1	39.4068	41.4208	48.5629	36.3807	40.6027	40.4181	26.5804	57.7501	44.093
Solyc01g090790.4.1	109.828	92.3658	99.6166	50.1034	94.0554	69.2043	53.4975	40.6874	44.093
Solyc03g123800.3.1	83.0818	68.0695	75.0539	62.4685	54.2411	60.9636	46.757	54.0094	44.0522
Solyc01g008370.3.1	44.984	42.6586	39.3164	37.5584	40.6582	41.471	34.5583	46.6865	43.997
Solyc01g006190.3.1	73.1617	60.5062	60.9173	60.5675	57.1947	57.0929	44.1159	43.491	43.975
Solyc04g080730.3.1	47.5048	49.1668	51.0255	34.7245	41.4403	34.0437	37.9312	41.0502	43.908
Solyc12g055840.2.1	21.6893	21.9271	21.9394	23.0616	37.6302	29.3571	29.5562	49.0077	43.8947
Solyc11g005380.2.1	43.0449	37.4608	43.8158	42.5956	48.6148	47.5802	28.2181	40.8225	43.8853
Solyc07g042300.1.1	12.2248	15.4954	17.571	31.0147	15.8541	27.3638	21.7831	50.5324	43.8581
Solyc06g009060.4.1	53.0695	51.8245	55.6816	36.3422	48.2119	39.5701	35.0581	53.3763	43.8565
Solyc03g098050.3.1	41.5666	45.6416	47.1301	40.7337	35.1051	40.8835	37.8228	50.0833	43.8277
Solyc07g005300.1.1	62.8904	61.5248	64.6026	40.5063	47.0774	50.6113	87.6123	56.9228	43.8139
Solyc07g065090.2.1	11.7384	7.74884	5.43626	29.1673	7.73934	18.6098	16.7737	37.0105	43.7884
Solyc01g110390.2.1	31.7944	37.056	38.4069	43.1167	27.8873	35.0402	39.7051	46.2085	43.7838
Solyc10g078570.1.1	48.7716	42.5663	45.4407	34.7798	31.6847	31.1795	28.8315	30.0526	43.7825
Solyc11g066680.1.1	24.1618	19.1023	16.8379	23.1413	22.3066	19.3807	44.7256	41.6733	43.7767
Solyc01g104840.4.1	58.9523	50.414	57.5327	40.6353	60.7766	46.7305	56.1171	52.448	43.6836
Solyc01g103710.4.1	45.2357	44.4656	50.1689	37.6306	36.0855	32.568	44.9862	34.2626	43.6448
Solyc08g080370.3.1	41.5998	38.4652	41.2185	38.9733	41.7528	37.3466	36.2271	39.9856	43.6394
Solyc12g014160.3.1	22.5201	43.253	58.1909	15.2329	30.3079	21.2604	29.5905	22.9434	43.5743
Solyc10g050510.1.1	7.84409	5.13171	9.25764	15.2329	14.0867	14.085	97.6271	10.527	43.5743
Solyc08g077510.4.1	47.4885	47.1547	44.0425	52.3309	39.3358	42.725	41.6301	38.2896	43.5674
Solyc07g021650.3.1	23.686	28.1331	25.3288	23.4141	29.3947	33.169	21.845	43.8538	43.5349
Solyc03g116870.3.1	28.2318	31.6902	39.32	27.9861	35.3637	31.8569	43.191	45.3921	43.5338
Solyc06g076640.3.1	25.9123	26.1988	23.4996	29.3491	27.8512	25.5122	30.1218	37.528	43.4837
Solyc12g036800.1.1	202.824	119.753	159.013	57.6614	44.7976	62.3412	30.5643	25.1223	43.4772
Solyc06g071070.1.1	39.235	26.7776	41.5861	54.9023	30.0903	50.9336	30.1697	77.3936	43.4752
Solyc08g066070.1.1	40.973	41.3012	45.0131	38.4974	51.2955	45.7268	37.0669	41.4797	43.3717
Solyc02g078410.1.1	39.5782	34.3917	42.6621	35.7055	37.325	33.2358	26.2595	43.8181	43.3702
Solyc08g080380.4.1	55.1394	52.3375	51.1859	45.8901	54.4847	49.705	40.5395	42.8909	43.352
Solyc09g014790.4.1	39.6707	30.8862	36.6719	35.1716	36.742	37.011	30.6932	42.2995	43.339
Solyc06g054420.3.1	75.7271	73.184	60.3777	42.607	68.6009	49.4798	52.055	38.7839	43.3347
Solyc01g105560.3.1	20.7834	16.8508	19.2354	32.4873	22.7047	25.5184	27.6191	47.1572	43.3198
Solyc05g009650.4.1	25.99	15.0654	17.4021	27.1825	29.6066	27.8773	13.8625	49.426	43.2875
Solyc11g006590.2.1	56.7651	66.0601	60.7991	34.5656	62.6068	48.0844	37.4243	35.9973	43.2451
Solyc03g123830.4.1	55.7635	49.7555	45.4245	53.8241	45.679	50.8833	31.3166	47.3109	43.2307
Solyc10g086060.2.1	38.7592	42.4944	38.9937	27.264	34.5076	25.2481	35.15	31.9534	43.2203
Solyc07g062480.2.1	1.82842	0.185872	2.01189	6.33123	5.76324	5.65994	10.4322	50.1469	43.2052
Solyc12g006380.2.1	12.2156	11.1663	12.3596	20.2246	24.9057	25.6594	32.7313	37.3505	43.1891
Solyc02g091840.3.1	44.654	36.3363	42.9851	35.6801	54.7921	47.0785	34.2348	47.4906	43.1533
Solyc11g012850.2.1	43.0357	46.4993	38.8987	36.5358	38.3655	36.5533	48.2274	40.5168	43.142
Solyc03g120510.1.1	34.7388	34.5177	38.1487	16.5018	23.0081	24.8942	48.119	23.5454	43.1289
Solyc05g026550.3.1	33.7606	45.4327	34.0877	29.3644	24.1894	26.9962	49.0804	41.8454	43.1099
Solyc10g150146.1.1	44.7052	46.6696	43.1368	43.5318	44.579	41.5667	48.6657	55.6047	43.1036
Solyc11g056680.1.1	2.08395	2.27838	1.72629	27.323	5.96995	21.2677	20.1715	38.0432	43.0854
Solyc02g070440.3.1	33.5044	29.0023	28.5993	17.3942	28.6216	18.6045	28.4623	42.2671	43.0797
Solyc12g013750.2.1	33.7421	32.3863	35.0983	47.8895	37.9952	46.7003	25.0207	32.9024	43.0745
Solyc07g066630.4.1	37.8596	37.9663	41.2758	33.393	32.1098	33.2205	31.7555	53.1592	43.0643
Solyc04g150104.1.1	17.3718	34.8258	19.7606	22.3441	12.1464	16.5719	82.0667	26.3751	43.0566
Solyc11g066840.3.1	40.4045	42.9785	43.6766	29.2273	36.4064	27.7699	42.3528	31.107	43.052
Solyc08g014340.3.1	37.654	35.7565	33.2232	29.3172	28.7544	26.7106	68.4247	33.712	43.049
Solyc01g079090.4.1	30.2785	30.8157	29.7423	35.3679	39.3092	36.1382	49.5389	42.4783	43.0458
Solyc01g022750.3.1	43.7566	41.3223	40.7967	49.832	33.1122	40.511	34.6756	49.351	43.0418
Solyc06g071530.4.1	34.2434	42.0682	39.0208	34.7049	25.159	34.1221	33.9294	41.4981	43.0388
Solyc01g008400.3.1	42.0601	15.3861	26.0634	51.3124	38.4342	43.1705	19.991	40.8732	43.0315
Solyc10g054590.2.1	46.0313	51.8256	55.9978	44.1662	49.2795	40.7744	49.7887	53.2748	43.0305
Solyc04g080230.3.1	35.8125	25.7713	37.778	50.4755	40.703	46.9838	22.8834	40.8222	43.0022
Solyc09g082230.1.1	18.2468	15.1472	13.9605	25.9761	27.8352	23.8124	26.909	55.0806	42.9788
Solyc04g005640.3.1	54.8015	55.1902	60.3019	53.3227	45.4745	50.4752	45.8574	44.9949	42.9596
Solyc01g095200.3.1	49.3528	45.2638	53.738	48.8756	45.0722	43.8893	39.8125	32.9459	42.9519
Solyc03g117040.3.1	41.772	44.2411	50.6194	41.6301	48.7843	43.6636	35.5486	42.1558	42.9473
Solyc12g087830.2.1	38.9662	42.5917	41.0421	32.0673	26.9943	34.9082	28.3712	37.8789	42.9287
Solyc02g092270.3.1	33.5973	39.7704	37.3364	38.502	37.6941	37.5987	34.2471	43.1901	42.9228
Solyc11g039910.2.1	45.9614	48.0019	43.9393	44.8047	54.1932	47.0474	46.1989	39.6027	42.8979
Solyc08g066560.3.1	57.6782	60.9815	55.2191	42.5741	72.7836	48.9343	44.9165	48.5843	42.8624
Solyc01g096090.4.1	29.1767	41.129	43.8471	36.9942	33.9373	34.0149	40.9198	41.7775	42.8499
Solyc03g031790.1.1	32.5777	44.2658	40.7859	50.8942	39.9054	51.8093	40.0235	48.0419	42.8418
Solyc05g052800.3.1	43.016	34.9644	36.3061	31.7169	27.1225	29.453	41.4323	53.8072	42.835
Solyc01g102830.3.1	36.7974	35.9836	38.9488	38.276	33.3362	33.4115	31.41	54.3294	42.8287
Solyc04g081550.3.1	66.7994	67.9429	64.1575	51.2558	96.442	78.5711	64.3898	37.4076	42.815
Solyc01g006510.3.1	57.3355	51.8795	49.9752	47.4829	49.5729	46.7758	48.2309	41.6011	42.7693
Solyc04g074240.3.1	50.5257	50.4489	54.2618	37.2397	40.8033	37.1298	38.2739	38.5786	42.765
Solyc11g068420.2.1	33.5757	30.7189	34.1253	42.1134	23.4964	37.0219	33.0265	38.148	42.7583
Solyc06g072570.4.1	31.7442	33.8878	32.0589	25.7932	23.4167	24.9318	26.2467	35.6897	42.7457
Solyc01g008250.3.1	32.6801	34.6256	34.9235	33.4903	23.2247	28.8727	57.109	40.8543	42.7302
Solyc08g006040.3.1	38.5884	43.072	41.7673	37.18	29.9685	35.7647	41.2657	40.1269	42.7278
Solyc12g009960.2.1	50.1674	51.0074	51.1927	48.1491	54.7296	50.3573	41.6462	45.2986	42.7117
Solyc08g042050.3.1	33.7168	41.1658	39.9799	37.2135	47.3287	40.2479	38.9714	45.9667	42.6632
Solyc06g069090.3.1	34.2107	37.6855	36.7672	40.2219	32.1037	39.2153	45.6718	49.377	42.6627
Solyc09g008350.3.1	84.9393	87.1679	82.9543	31.1111	86.0719	57.1279	28.2229	53.8428	42.6565
Solyc10g086500.1.1	19.5881	10.8558	17.9165	29.2412	20.7472	22.034	41.2308	46.1242	42.6099
Solyc06g069560.3.1	52.3643	49.0047	56.3603	42.1859	57.7868	42.6061	31.8303	45.6659	42.6079
Solyc05g007770.3.1	72.4844	66.7225	73.4612	85.0725	71.3447	88.5566	20.9054	42.265	42.5726
Solyc10g083730.2.1	41.2674	39.1168	42.0078	42.1893	48.2446	39.8692	32.8374	39.7821	42.4636
Solyc08g062660.3.1	40.8689	43.3657	42.9534	36.4212	37.2833	37.1692	46.3875	43.3594	42.4613
Solyc06g082670.3.1	45.0834	43.8542	47.9229	44.3244	40.353	43.769	46.1299	51.1486	42.42
Solyc06g062520.1.1	26.3333	16.328	26.3538	53.0787	30.1	47.6141	23.1165	46.5251	42.406
Solyc01g008230.4.1	41.7879	32.2146	37.1591	44.0734	46.279	40.0191	39.6647	32.8926	42.3919
Solyc09g074060.3.1	40.1419	41.9389	35.8207	41.15	46.5938	43.0887	34.3188	29.0414	42.3772
Solyc07g005600.4.1	51.3589	56.4687	47.9472	42.9734	51.8472	50.5893	40.4006	53.3982	42.3753
Solyc10g008520.3.1	45.3538	61.431	56.918	61.2123	69.8074	70.4015	37.081	37.8384	42.372
Solyc01g049680.3.1	38.2577	31.8702	33.6942	41.3174	32.5941	33.6118	34.6219	46.0914	42.3623
Solyc01g009000.3.1	26.5211	24.1446	24.6128	36.7439	31.1279	35.4634	29.0709	45.6452	42.3359
Solyc06g076770.3.1	57.2208	53.6239	55.5253	28.9395	40.3281	38.4333	30.9697	44.0075	42.333
Solyc10g086240.2.1	43.4127	42.6644	42.5071	37.1648	37.2641	33.6904	28.8569	37.2112	42.2921
Solyc07g049730.3.1	21.2259	21.8268	20.3083	25.8353	20.2239	23.8112	23.4455	29.7511	42.2859
Solyc12g008660.1.1	32.5536	36.5245	37.613	30.0027	60.9107	44.3246	29.8392	44.9064	42.2452
Solyc02g021430.1.1	23.8458	29.1248	32.6001	21.2315	28.3962	29.4642	31.9688	33.7666	42.2239
Solyc03g096730.3.1	24.6405	25.3153	23.3186	31.967	28.0809	26.595	38.2173	51.1996	42.2121
Solyc01g080540.3.1	61.1584	61.1963	66.2392	22.296	36.4171	26.0135	44.5286	47.233	42.2064
Solyc02g087340.3.1	53.7361	52.4966	44.3431	40.6261	50.1218	40.6862	40.97	40.8909	42.2061
Solyc03g115650.4.1	57.9756	53.4817	60.7214	46.8982	56.5212	53.4196	41.2959	48.8374	42.1835
Solyc05g009600.4.1	47.5341	50.1236	53.211	37.0428	48.5428	39.9982	37.1842	42.031	42.1826
Solyc07g065480.3.1	30.1479	36.9266	36.4145	30.4333	25.5074	29.9259	27.774	34.8563	42.1616
Solyc01g099930.3.1	45.938	35.1842	42.4139	31.2367	30.7619	31.7375	21.3111	41.1915	42.1594
Solyc01g067680.3.1	49.5774	45.1296	47.0117	32.939	50.7114	39.4785	49.2487	35.7556	42.1551
Solyc12g009560.2.1	30.7257	27.5218	25.7107	54.2494	31.5282	49.4381	22.5948	46.28	42.0143
Solyc03g110860.3.1	20.6301	20.6299	22.1005	33.062	31.5326	28.1213	34.7823	44.3259	41.9559
Solyc01g100860.3.1	34.4731	35.6702	35.4577	34.7469	28.1456	39.6367	31.871	42.8312	41.9296
Solyc03g119040.3.1	39.312	34.4483	38.7512	43.0975	47.4161	46.3226	37.7012	46.9824	41.9235
Solyc10g006270.4.1	54.0694	54.3206	50.4299	31.3749	32.1045	32.1396	28.2126	37.8711	41.9163
Solyc02g094120.3.1	46.2212	49.3792	43.5032	41.7853	49.6519	37.7511	57.8675	39.4827	41.9027
Solyc04g077340.3.1	47.9195	44.9063	46.963	32.5735	51.7732	44.0418	32.4315	44.101	41.8225
Solyc06g061000.3.1	45.4273	45.3165	43.6329	46.3143	52.2051	52.9798	38.3743	50.2034	41.8202
Solyc01g009443.1.1	35.4434	40.0711	42.7174	25.7804	35.7927	29.7425	36.7564	34.893	41.7965
Solyc08g074790.3.1	45.0192	38.386	46.8392	42.9484	39.6338	42.0779	38.1281	55.7839	41.7875
Solyc07g042890.3.1	42.9012	31.6556	44.5578	55.136	38.5107	48.4089	38.9126	56.9544	41.7401
Solyc12g009875.1.1	46.5237	48.3175	29.9128	67.32	41.1115	58.1696	41.2882	39.9786	41.6329
Solyc01g008360.3.1	40.5854	30.2424	32.0255	31.5982	31.23	27.1902	33.6302	27.4356	41.5436
Solyc04g080380.3.1	75.7193	52.4705	53.7742	36.7872	61.6355	48.2549	23.8737	36.9833	41.5429
Solyc04g057980.3.1	44.0988	48.577	44.657	25.0155	40.311	31.1183	63.3115	35.3863	41.5201
Solyc04g011630.1.1	61.5834	58.0944	65.3407	55.9971	80.4344	59.7379	46.6149	48.7546	41.5094
Solyc06g083620.3.1	54.242	52.4588	55.9705	59.173	51.426	54.1706	44.4681	43.6517	41.4946
Solyc07g065380.4.1	51.2582	31.0261	43.8651	40.1245	39.8871	41.9875	30.6841	33.0192	41.4721
Solyc06g072120.3.1	32.1248	31.8093	32.7525	41.6076	29.0684	30.7094	33.4227	37.3466	41.4687
Solyc01g102660.4.1	46.2482	52.0027	43.4201	57.0143	31.9044	42.2893	33.8711	41.7052	41.4496
Solyc08g068180.3.1	36.6739	45.6034	38.8405	36.1049	29.0738	32.5082	40.7784	42.8717	41.4079
Solyc07g062130.3.1	36.2783	39.0409	41.0493	31.1335	39.5223	35.2359	37.3894	43.2717	41.4063
Solyc01g101240.4.1	47.3132	42.9896	46.9698	49.5404	48.1061	50.6868	42.0604	39.7983	41.3824
Solyc10g078310.2.1	62.4521	51.9756	49.0394	33.8972	54.6341	56.0067	37.8972	54.8325	41.3625
Solyc04g017710.3.1	40.9928	36.8904	46.8791	32.893	47.7625	42.7753	33.3465	39.3351	41.2539
Solyc07g005180.3.1	33.9726	26.2932	30.1605	32.2208	31.4004	27.5895	22.5864	35.27	41.2483
Solyc11g012130.2.1	26.8688	19.2742	22.5504	3.66609	24.2983	17.298	21.0054	37.7566	41.2462
Solyc04g049950.1.1	39.6341	39.8941	34.4594	38.5436	43.3222	40.1992	27.3835	30.5462	41.242
Solyc10g077130.1.1	56.4018	48.006	48.2452	39.9921	50.2214	46.7161	33.2665	42.7631	41.2345
Solyc03g094080.4.1	38.5984	42.6628	38.8085	34.2695	37.3379	33.0871	38.6226	42.7451	41.2114
Solyc02g071700.3.1	11.5104	6.47688	10.8909	52.5001	30.3113	43.6386	22.6859	40.5959	41.1833
Solyc11g066390.2.1	4.96481	3.93597	4.49269	19.1185	6.03172	13.6197	3.51052	64.7394	41.1687
Solyc09g014940.3.1	9.14307	5.4661	3.64094	42.461	11.605	26.979	17.0212	54.0609	41.1475
Solyc07g052917.1.1	60.3194	44.3535	38.2039	33.3782	28.6453	31.2512	32.7151	52.6145	41.1093
Solyc06g083180.4.1	37.1819	34.9559	39.9409	44.9796	29.6649	39.9572	39.1029	41.5917	41.1029
Solyc06g082220.4.1	90.0039	74.5519	88.2367	59.8832	88.7956	73.8122	47.4891	46.5208	41.1018
Solyc10g085020.3.1	32.4676	29.7123	32.7535	29.3613	30.8068	25.9098	42.6241	54.1445	41.0992
Solyc12g094385.1.1	29.9343	36.507	26.4733	31.349	39.7397	36.1329	42.1623	30.5911	41.0867
Solyc10g006840.4.1	95.7547	59.7528	102.867	30.1528	43.4912	43.9406	38.4786	74.173	41.0729
Solyc01g104160.4.1	68.0452	59.0968	73.6164	48.9437	53.8909	49.3431	31.2754	40.7431	41.0689
Solyc09g065280.4.1	43.5753	44.6605	44.6202	41.6732	50.5232	44.9915	35.8935	45.9138	41.044
Solyc05g013510.4.1	39.9599	39.5562	38.1545	37.1265	39.5104	32.5616	38.1948	39.0181	40.9801
Solyc08g068880.1.1	72.7683	65.5378	49.9038	54.4561	69.7711	54.4335	35.0122	48.5033	40.9734
Solyc09g030360.3.1	26.168	23.5407	25.2932	20.8093	18.2932	23.9069	20.807	30.2088	40.9698
Solyc05g005930.3.1	29.5655	21.3292	24.8989	28.353	34.8489	28.1859	22.5515	34.1068	40.967
Solyc01g087170.3.1	44.3293	36.8868	38.602	44.2363	47.7531	46.5416	32.102	39.8707	40.9571
Solyc03g119460.4.1	42.1951	29.7826	33.6098	29.9578	37.1842	30.004	27.7255	33.2766	40.9515
Solyc12g013530.2.1	43.6815	33.7715	28.4593	27.1083	35.1613	30.3096	26.2863	40.6591	40.9302
Solyc02g094220.2.1	51.4545	55.6549	36.5749	30.445	39.409	38.045	47.0836	55.108	40.9284
Solyc08g077240.3.1	58.4484	55.0707	55.1988	47.5219	68.812	53.0553	34.6714	42.6366	40.9145
Solyc01g068100.4.1	55.1185	47.8996	52.4918	52.0317	60.7401	55.9809	28.0947	36.0486	40.895
Solyc10g009150.3.1	1.59741	0	0.119272	26.5436	10.1538	16.9569	8.27863	38.2795	40.8767
Solyc05g055940.3.1	50.5921	41.9872	46.073	37.0932	46.7536	43.945	28.4232	38.2717	40.8592
Solyc05g054315.1.1	17.5612	10.8052	12.2255	12.9231	21.2573	13.5763	34.1219	39.2818	40.8269
Solyc01g008020.4.1	35.416	43.1571	40.3897	34.7197	46.1307	37.8988	33.5264	40.0495	40.7588
Solyc06g075660.4.1	61.2914	64.4522	55.9277	18.9568	63.7225	41.4358	32.7639	28.0208	40.7534
Solyc06g074720.4.1	55.7768	60.1361	54.4937	31.3282	57.434	33.993	43.2155	47.5243	40.7492
Solyc08g066110.3.1	52.5143	54.5574	51.6715	35.7112	37.7522	37.0829	37.1851	42.5447	40.7287
Solyc02g071320.4.1	40.4594	44.8948	44.8921	34.1904	46.0376	36.9015	27.4285	32.7262	40.7271
Solyc07g150116.1.1	48.0539	41.5424	55.2956	39.4938	34.1593	32.561	34.7334	44.2331	40.7165
Solyc03g062710.4.1	27.2386	37.0361	34.0215	17.1804	24.009	19.3578	45.2069	32.3851	40.715
Solyc01g079250.3.1	49.6187	43.4617	49.6356	53.2666	58.8386	57.7883	33.4655	36.4956	40.6922
Solyc10g077070.2.1	58.4648	58.4965	62.1004	53.7314	82.5868	69.1373	39.5611	35.9132	40.6791
Solyc06g060080.2.1	38.0559	38.6518	36.8307	53.1746	26.6901	45.7173	38.4701	75.7176	40.6743
Solyc06g065445.1.1	37.9034	39.4993	30.0385	20.0133	24.9825	18.7009	22.5726	33.0986	40.6595
Solyc08g006720.4.1	33.96	36.9227	39.3545	34.9529	31.633	32.2922	40.2715	32.4869	40.6494
Solyc07g054430.3.1	15.4479	18.9444	16.4776	31.9633	27.479	31.6396	25.6549	40.5806	40.646
Solyc03g114470.2.1	27.7129	33.8331	35.0907	35.3754	28.4039	36.7578	35.4387	42.6144	40.627
Solyc08g059660.3.1	57.4747	56.6804	64.4586	50.4361	59.4602	53.4572	40.3323	53.6947	40.584
Solyc10g074500.2.1	40.2654	36.5036	29.1373	40.2132	28.0562	39.371	25.4389	38.2641	40.576
Solyc07g005390.3.1	38.4958	34.8745	38.7002	31.6544	38.5745	33.9273	30.8953	48.1122	40.5629
Solyc05g009360.4.1	34.0528	30.5571	30.2154	33.8056	28.3896	35.8025	24.0589	33.5223	40.5508
Solyc11g072450.2.1	45.2428	44.3748	39.5721	44.0474	37.0171	39.1888	43.2551	47.3352	40.5299
Solyc01g090680.3.1	55.0453	46.1346	49.4754	41.2461	41.3309	44.3846	50.642	41.5533	40.4778
Solyc11g051160.2.1	68.4892	74.0425	74.2411	22.0501	45.9505	33.2951	60.8189	23.9399	40.4541
Solyc10g008140.3.1	35.6052	39.5255	38.6979	26.3624	29.8626	29.3288	33.2678	37.119	40.433
Solyc08g076670.3.1	23.2725	19.7733	25.3243	50.2279	37.4372	48.4508	26.297	45.5137	40.4105
Solyc04g007980.3.1	94.2742	92.9039	105.716	109.042	46.4334	81.3527	55.5394	30.0349	40.3929
Solyc02g090390.4.1	44.661	41.4565	46.4297	30.1689	43.9721	33.8313	32.7712	39.6025	40.3787
Solyc02g087760.3.1	26.3678	27.9148	27.7261	30.4313	32.3824	25.008	24.6065	40.2237	40.3719
Solyc12g096830.2.1	35.5709	21.5168	27.1523	42.3299	30.1437	33.6811	20.6893	29.3851	40.3621
Solyc04g072670.4.1	43.016	37.4427	34.977	37.7161	49.9127	39.3468	25.6545	34.9187	40.3538
Solyc12g039120.2.1	38.1397	43.6167	38.7761	48.1774	33.6399	34.1429	42.9122	45.0817	40.3442
Solyc07g053690.3.1	24.3943	32.1909	37.3254	44.5612	35.8521	40.0934	32.4662	40.6227	40.3232
Solyc06g061180.2.1	33.3374	21.9396	33.5837	28.9595	26.476	27.0365	22.0309	34.3433	40.2349
Solyc03g097970.3.1	36.8708	38.1272	35.2696	28.5683	28.3133	28.13	28.2067	41.7433	40.2304
Solyc03g007860.1.1	35.2932	45.6444	47.6297	17.1356	24.5585	24.0086	53.2644	22.4903	40.2141
Solyc06g050570.3.1	48.9831	53.3212	44.0746	36.0919	39.4368	36.0876	29.1618	40.6405	40.1945
Solyc02g077750.4.1	56.4842	58.2655	40.7995	35.6941	73.4955	44.0237	34.6066	38.8498	40.1486
Solyc01g007220.4.1	71.8952	79.4181	89.0869	82.221	55.7718	75.3822	40.6141	39.8116	40.1184
Solyc12g009860.3.1	28.0736	33.8586	28.6022	27.8152	32.4647	33.7649	34.7304	47.5428	40.1147
Solyc06g051960.3.1	40.1509	40.9127	41.413	38.5576	33.7673	42.3561	30.2752	57.0791	40.103
Solyc08g061843.1.1	45.8036	49.8674	38.5548	40.2031	34.1135	32.4312	42.905	51.6969	40.0926
Solyc06g011540.4.1	40.7644	29.526	27.7474	28.2298	26.8882	21.9047	18.8143	20.4784	40.0846
Solyc07g052350.3.1	54.1326	50.855	52.4013	48.83	50.4766	49.5537	41.2052	44.2651	40.0727
Solyc06g065370.3.1	29.9886	42.6278	37.7028	40.7288	26.0711	31.7107	37.1106	42.5624	40.0608
Solyc06g071170.4.1	50.9317	44.923	46.1854	34.2549	54.6655	38.0572	32.7072	44.0701	40.0522
Solyc01g099260.3.1	48.261	51.6413	44.9657	36.597	46.6072	40.6398	32.9731	36.4208	40.0354
Solyc07g042680.3.1	54.5736	43.6652	40.7903	47.3404	51.1765	49.2494	35.8305	45.4833	40.0229
Solyc06g076570.4.1	52.2984	70.6949	46.9378	56.1404	40.2307	45.8918	57.3319	46.7723	39.9931
Solyc05g055130.1.1	42.126	32.6609	35.8175	25.5133	48.2953	39.8816	22.5374	36.0765	39.9878
Solyc02g014860.3.1	50.5809	65.0722	59.827	24.0496	33.6216	30.6304	26.5867	29.3297	39.9484
Solyc08g075750.4.1	35.2189	31.3323	30.9096	41.4835	31.6858	32.7561	33.3058	39.7544	39.9275
Solyc01g066430.3.1	30.3428	26.1078	30.127	39.4131	32.1532	35.969	24.234	54.2169	39.9211
Solyc04g015340.3.1	30.9554	29.1555	30.2373	23.0329	25.9979	26.9824	37.7803	33.7973	39.9133
Solyc09g092670.3.1	61.334	65.7443	60.2237	27.6625	50.4715	34.5691	37.6877	30.6513	39.8323
Solyc03g083450.1.1	28.8913	35.218	27.919	31.1414	29.6771	34.6593	28.6073	39.8598	39.7495
Solyc11g005360.2.1	34.603	37.6566	35.5596	30.6398	33.2604	35.8815	33.0963	47.4475	39.7437
Solyc06g007630.1.1	27.8495	15.9317	28.4628	27.2308	13.0922	26.3618	22.788	38.9801	39.7292
Solyc06g049080.3.1	28.5306	28.6587	21.7695	29.1561	26.5167	25.3406	25.2555	38.372	39.7153
Solyc06g008170.3.1	39.5282	44.0553	42.3615	44.0884	36.5175	38.8988	41.9164	50.7884	39.6667
Solyc06g068670.3.1	30.5614	29.2606	32.9084	30.5224	31.7104	32.4774	33.2399	37.6138	39.6467
Solyc03g117980.3.1	35.0706	40.9496	41.2488	34.4941	42.4193	39.7531	36.4512	33.2969	39.6291
Solyc02g086880.4.1	37.2139	35.9131	35.572	57.6033	29.6828	47.1057	23.7954	39.1505	39.6118
Solyc01g103220.3.1	37.7487	40.2424	43.3139	43.0844	20.9806	32.2703	28.2255	48.0094	39.5937
Solyc06g066620.4.1	25.3359	27.1231	28.2086	28.0094	22.7266	27.2759	34.7324	37.4042	39.584
Solyc09g075130.3.1	32.9616	38.9898	39.4398	25.0045	28.1966	22.9158	30.1708	37.9256	39.4712
Solyc08g081230.1.1	21.6162	15.4701	19.1371	38.4836	28.3803	34.0381	25.5787	35.6603	39.465
Solyc09g006005.1.1	0.905098	0.690073	0	95.4558	5.06289	60.9884	15.777	68.7539	39.4542
Solyc06g009140.3.1	17.0063	20.0198	19.8105	112.464	10.8758	68.6432	25.3327	55.0759	39.4217
Solyc03g120010.4.1	50.8	56.4461	54.4035	46.5298	47.7552	42.0651	38.6497	42.7005	39.3845
Solyc06g007700.4.1	39.8836	40.8236	45.5168	44.089	37.8013	44.9178	33.9385	45.7544	39.3245
Solyc11g007680.2.1	37.1272	42.3007	40.217	34.2932	33.5403	25.5638	45.7661	35.4171	39.3215
Solyc01g111630.3.1	39.5518	41.5951	46.4199	34.6249	29.6116	34.4926	41.3749	34.3932	39.3118
Solyc05g015710.3.1	31.9904	26.0757	29.3602	38.2747	29.1223	32.6688	31.2912	26.6564	39.2671
Solyc07g043230.3.1	117.101	109.096	114.591	65.3085	73.4912	72.7644	47.046	42.352	39.263
Solyc07g065370.4.1	54.6721	54.5336	58.3013	44.192	51.9752	48.0076	32.2495	39.254	39.2305
Solyc09g082970.3.1	45.5179	40.176	41.8994	36.6381	61.2739	49.0203	30.6206	38.4322	39.2292
Solyc04g016360.3.1	32.0755	31.1139	29.8162	37.7274	28.2243	35.7398	28.8955	40.544	39.214
Solyc02g093680.3.1	37.051	35.6501	33.1363	49.1009	36.0828	40.9541	29.5607	50.8681	39.2016
Solyc09g075150.3.1	32.2129	37.3692	33.5703	38.7257	29.5326	36.2046	32.0236	54.5821	39.1602
Solyc01g089857.1.1	35.2731	31.4891	25.9902	32.4069	33.0185	36.5945	32.6057	24.5035	39.1546
Solyc10g076710.3.1	34.3807	27.9787	30.0748	36.7185	47.2352	41.3907	21.1211	36.8248	39.1025
Solyc08g008460.2.1	36.4445	35.0428	33.4505	30.7694	34.9452	33.8755	32.9244	32.2731	39.0166
Solyc08g062210.3.1	30.0479	25.3785	26.23	28.7431	39.4633	28.3196	12.6894	34.0776	39.0137
Solyc03g071710.1.1	28.636	24.0635	43.4107	22.7083	19.4491	24.8677	31.2157	36.8945	39.0102
Solyc03g082440.1.1	30.4236	28.3444	27.7889	32.1811	28.7089	32.6023	30.8855	31.0308	38.99
Solyc03g026110.4.1	49.1941	49.4775	42.769	26.8195	45.4481	34.8935	30.3862	38.5565	38.988
Solyc04g051710.2.1	39.3936	41.9797	53.9588	36.5075	43.2544	32.576	42.1293	68.1055	38.9875
Solyc04g078540.4.1	24.5114	29.3089	28.6099	40.0562	29.3786	33.604	17.5321	38.8332	38.9786
Solyc02g014230.1.1	38.2642	26.8093	21.4371	18.4971	23.7323	18.6492	13.0221	31.4804	38.9659
Solyc12g099990.2.1	43.7459	35.2984	28.8325	42.2855	32.8975	34.7737	34.8934	34.3733	38.9622
Solyc01g097910.2.1	38.1657	33.0573	39.1476	31.7631	26.4921	26.0548	42.7247	36.6839	38.9583
Solyc03g007660.4.1	40.7261	37.4355	42.0591	40.9679	26.9371	37.0188	36.1946	30.4457	38.9377
Solyc04g074570.1.1	39.2204	58.8925	58.4554	67.6777	63.8172	63.5155	44.2778	40.7582	38.9056
Solyc09g018890.3.1	32.262	33.7532	31.0672	16.0589	25.8936	19.2522	34.924	21.9526	38.882
Solyc07g064680.3.1	46.6975	48.8404	48.7634	26.6625	36.9787	28.7961	40.7291	38.549	38.8793
Solyc04g079960.1.1	29.847	40.9332	35.9808	29.0596	24.2781	20.0425	40.6222	36.171	38.839
Solyc10g008020.3.1	17.0759	23.305	21.8785	22.1557	18.5296	19.7714	30.4677	27.9874	38.8359
Solyc01g094210.2.1	32.9789	26.1124	32.4395	48.621	21.3097	37.7921	28.5877	22.0329	38.8089
Solyc06g082870.4.1	25.8295	33.6433	30.081	24.1502	23.9938	24.6934	31.6585	32.9226	38.7978
Solyc11g069320.1.1	49.4421	48.5717	48.5986	27.0689	43.032	34.297	34.927	30.5678	38.783
Solyc08g080240.3.1	21.0214	25.0006	29.2989	34.8739	22.055	30.5959	28.0786	42.0109	38.7726
Solyc08g081760.3.1	54.7113	53.8731	50.9025	70.9855	60.9643	66.4973	50.4179	37.9659	38.7674
Solyc03g019720.4.1	26.8283	24.292	20.9329	30.0034	26.7201	25.4289	31.2387	33.9033	38.7647
Solyc01g094700.4.1	20.0438	16.1391	19.3162	25.8786	42.012	28.6077	23.229	40.7702	38.7625
Solyc10g049620.2.1	40.4355	41.1313	33.5922	47.2208	39.605	37.1318	40.1924	44.4962	38.7484
Solyc07g005050.3.1	34.8038	33.9263	27.8651	34.3037	29.577	27.3124	41.7808	39.699	38.7484
Solyc03g118880.3.1	30.8103	18.9973	31.8352	19.4653	26.0885	24.6428	25.288	31.2232	38.7484
Solyc10g055200.1.1	53.1807	61.8868	45.1967	145.253	15.9053	87.185	17.919	41.408	38.7324
Solyc10g079000.1.1	22.0236	26.8887	33.2623	27.0489	20.1923	26.6119	22.5087	25.9291	38.7324
Solyc07g045240.3.1	64.1653	68.2281	80.1828	52.418	72.5457	61.6703	44.3612	49.3445	38.7278
Solyc02g079780.1.1	19.0644	18.8365	21.9536	19.4248	23.6571	20.6702	25.6689	15.4991	38.7224
Solyc05g024430.3.1	26.1543	36.9105	29.7682	20.1728	20.3545	15.8203	28.6581	24.4623	38.7158
Solyc01g081190.4.1	48.9024	41.8922	36.3039	33.6453	31.0133	30.9591	33.6648	41.3946	38.709
Solyc07g055470.3.1	40.9326	39.7591	41.7238	28.158	46.4883	35.9786	44.8014	28.7392	38.7058
Solyc12g007030.3.1	37.3716	34.125	30.9021	38.5901	53.4152	43.1482	34.6722	36.7314	38.7036
Solyc03g093680.4.1	22.3586	28.8098	34.4864	33.7024	29.878	28.396	35.6291	30.0078	38.6748
Solyc03g118290.3.1	82.7772	81.2018	87.1719	48.7839	96.7448	69.2011	43.2219	42.6388	38.6659
Solyc12g008370.3.1	46.5813	50.4443	51.3287	42.8525	64.4017	45.7873	46.3926	40.3828	38.6557
Solyc02g079400.3.1	25.881	32.0273	30.4871	29.3191	31.0748	28.0444	24.5296	40.3651	38.6409
Solyc03g044910.1.1	56.3245	41.0129	61.8994	59.2422	62.0991	66.6421	35.7821	54.3941	38.6261
Solyc03g031920.3.1	95.374	72.659	83.4738	104.928	53.845	84.6161	31.3546	49.6823	38.6144
Solyc06g005230.3.1	36.4335	40.5445	31.924	20.8998	38.8988	28.538	34.4641	27.5565	38.601
Solyc03g032060.1.1	34.1078	43.17	35.6537	40.8593	54.9676	32.5352	31.1008	42.7192	38.5814
Solyc05g013530.4.1	128.317	96.5938	128.494	63.9241	86.218	85.5077	18.2225	29.8922	38.517
Solyc07g062400.3.1	35.6756	34.9921	35.8699	34.9603	29.9983	34.868	25.8056	27.0608	38.5128
Solyc10g054780.2.1	37.5661	37.7688	38.9464	52.5583	37.932	45.1424	25.8636	48.0439	38.5067
Solyc09g075180.3.1	24.088	25.3634	25.4459	33.1933	27.4424	32.2738	32.2346	38.062	38.4954
Solyc07g009330.4.1	56.5173	48.7592	47.2632	125.672	87.7703	111.198	51.6735	47.6954	38.4929
Solyc01g111450.3.1	35.1349	33.6281	31.3119	40.8557	28.9478	31.6579	34.4132	39.6568	38.4929
Solyc01g107900.3.1	52.5036	43.8681	49.6098	48.3853	41.0997	46.4649	23.0375	38.3128	38.475
Solyc08g075740.1.1	47.6351	43.494	40.7407	45.4359	51.8691	53.9715	19.7145	32.6442	38.4704
Solyc12g007310.3.1	46.282	42.9361	41.3398	29.2209	32.6749	30.0214	35.3999	35.4886	38.4614
Solyc09g010020.2.1	35.1733	24.3574	33.9727	41.1075	38.9402	39.0943	26.8286	41.4502	38.4596
Solyc11g009030.1.1	41.3948	50.7276	50.1627	37.366	43.395	31.4433	32.6589	65.0254	38.4429
Solyc08g077720.3.1	32.0295	34.0199	31.2329	26.6958	19.2698	23.505	30.5158	40.1819	38.4324
Solyc01g111400.4.1	30.1685	32.6558	27.1258	42.9911	55.1915	46.9173	41.9636	37.5653	38.4304
Solyc01g111120.4.1	24.1908	24.5331	21.8015	29.4859	22.3227	27.9539	34.2341	31.2702	38.4066
Solyc01g074030.3.1	15.1403	16.5904	14.7731	39.693	27.5898	37.5765	31.7129	37.0417	38.3642
Solyc01g105420.4.1	49.5002	39.9928	43.8168	44.102	42.7918	44.9706	33.885	32.1465	38.3476
Solyc12g089160.3.1	32.7347	30.2606	32.0953	39.9456	43.1722	42.0596	30.9313	36.04	38.3355
Solyc07g063530.3.1	56.3099	63.5313	54.4936	29.8061	47.619	33.5622	46.4051	39.0076	38.3321
Solyc11g006190.3.1	27.6807	30.0856	33.7747	27.0683	33.3553	30.254	28.1561	28.9793	38.326
Solyc03g121860.1.1	52.0403	41.9782	52.8268	45.3373	46.7506	42.572	51.4183	42.357	38.3116
Solyc12g020000.3.1	38.1819	35.4994	34.3206	38.7247	42.9696	37.3953	28.4445	36.4371	38.3079
Solyc11g012700.2.1	57.1983	53.2555	60.991	41.695	39.8033	39.2169	48.0511	40.6253	38.2747
Solyc07g056020.3.1	49.2831	58.1343	57.6839	35.9906	53.0088	42.0462	48.0444	28.5855	38.2117
Solyc11g010390.1.1	32.7496	42.9304	42.1754	23.9271	20.61	27.9265	24.3619	40.0824	38.1999
Solyc11g069720.2.1	36.2784	42.2943	36.5767	37.7797	44.0763	41.7031	29.5484	43.8903	38.1996
Solyc07g062730.1.1	24.0094	20.9943	23.1444	26.0912	31.0304	32.2221	31.9848	32.7701	38.1412
Solyc07g022900.4.1	22.5322	22.117	22.9216	18.2228	20.1672	16.4702	39.4412	36.0001	38.1382
Solyc08g076150.4.1	22.4381	21.6245	25.9829	17.1373	21.9862	18.6575	40.7869	24.878	38.1345
Solyc01g060180.4.1	71.9363	60.6511	64.7599	47.4272	47.2683	49.7303	48.4562	41.8036	38.1143
Solyc05g012560.3.1	36.261	36.5323	38.6388	26.4908	38.6088	27.8676	26.1086	22.4245	38.1105
Solyc09g091820.4.1	33.8662	33.6241	33.1342	33.8773	25.3838	27.5501	31.9255	40.341	38.0942
Solyc12g006290.2.1	36.2799	34.9663	33.3703	31.1381	32.424	34.797	28.812	30.5781	38.0889
Solyc01g103680.3.1	44.2188	40.4231	43.2512	43.3323	51.1149	44.6731	29.9607	32.3796	38.0854
Solyc06g053670.1.1	64.6137	68.9869	79.4873	57.215	51.7262	51.8389	50.3024	39.058	38.0831
Solyc10g077065.1.1	44.018	38.0172	35.3141	32.9316	36.284	30.595	33.8467	41.0766	38.077
Solyc12g042480.3.1	38.626	23.9709	33.1326	47.1095	34.8169	41.1187	20.433	41.5867	38.0649
Solyc12g006440.2.1	17.135	11.2044	8.58266	7.98216	6.17281	4.87402	17.5211	26.085	38.0554
Solyc10g083760.3.1	29.3539	26.6897	33.663	34.5436	75.4656	52.2503	27.8718	44.3669	38.0512
Solyc09g005260.4.1	113.967	147.065	142.037	38.8471	32.4636	40.5243	61.9632	16.7146	38.045
Solyc09g064480.1.1	13.8653	29.12	21.9153	31.8222	27.4068	29.8265	13.2613	24.5917	38.0142
Solyc08g067800.3.1	34.8554	27.9176	39.7606	27.478	33.9507	25.5672	23.9672	27.1484	37.9966
Solyc07g066380.4.1	45.2989	57.9041	44.1493	48.9812	38.0577	31.8016	39.7951	41.8492	37.9964
Solyc08g006430.4.1	18.7592	20.9427	21.8374	59.3682	24.1133	52.5334	22.2648	49.0625	37.9897
Solyc10g085040.1.1	46.3912	42.1666	39.6358	28.2861	38.7676	33.865	32.0594	20.3005	37.9833
Solyc02g087750.3.1	53.047	45.3388	34.6689	28.1343	31.1387	27.145	31.897	37.0179	37.9793
Solyc08g076450.3.1	50.1376	50.9685	52.7424	31.6351	39.9044	36.0626	43.7199	36.2549	37.9663
Solyc08g076930.1.1	46.5296	51.4009	51.4856	69.5899	61.5899	65.5076	30.4535	35.8178	37.9554
Solyc06g066030.4.1	33.9033	34.022	31.6297	36.2283	38.2232	37.3913	31.6621	41.1589	37.9366
Solyc04g079830.2.1	44.6873	46.1809	41.7105	36.737	44.268	46.5643	30.6661	33.5189	37.8893
Solyc10g045180.1.1	16.2479	26.1898	28.5923	23.7246	29.8752	27.0088	21.6517	30.799	37.8625
Solyc11g011470.2.1	36.1161	37.1161	35.5753	39.3306	38.6036	37.5116	33.8445	39.6109	37.8575
Solyc01g008000.3.1	43.5777	40.9547	37.186	37.0345	33.9546	33.0358	32.9624	40.4442	37.8557
Solyc10g084640.1.1	21.1998	25.592	28.7316	42.3473	29.4223	33.8514	27.4597	44.3747	37.8391
Solyc08g066800.4.1	64.3185	73.0167	68.1932	45.3709	61.1744	51.9408	49.5111	27.3713	37.8301
Solyc01g105710.3.1	33.7152	48.816	52.2046	42.1673	37.4779	37.8522	36.7182	45.8867	37.8236
Solyc11g044560.3.1	59.0629	54.8219	48.8006	42.8468	52.2764	40.09	30.7658	39.4936	37.7776
Solyc06g073460.4.1	38.089	35.6862	35.8537	34.0608	27.3329	32.4807	30.1186	32.3026	37.7607
Solyc07g042250.3.1	24.8706	23.2221	22.2839	33.4749	18.1688	27.1204	38.8574	38.5435	37.7522
Solyc12g019970.1.1	72.6901	77.9753	73.5802	90.2105	76.8368	69.0964	33.7729	30.6729	37.7266
Solyc02g077040.4.1	151.182	168.78	149.529	196.617	35.3002	126.213	39.4866	43.732	37.7065
Solyc11g010480.2.1	27.6089	24.2509	25.8102	17.6416	23.1577	20.2676	45.3788	20.9155	37.6807
Solyc09g009770.3.1	36.3232	25.7363	31.3127	50.8256	31.956	41.5786	16.9482	27.7787	37.6693
Solyc04g082260.4.1	41.8546	45.3602	37.0512	29.7529	33.7596	30.1189	40.5501	32.8545	37.6599
Solyc04g074040.3.1	39.9791	38.8694	42.1528	38.6142	34.8249	30.886	29.1711	35.0609	37.6308
Solyc08g075540.5.1	50.595	38.2234	44.4185	46.4483	49.4538	44.3896	28.3449	41.6379	37.6074
Solyc12g098640.3.1	33.5758	29.5433	26.7556	24.6907	33.0825	24.5994	34.1983	56.4414	37.5755
Solyc07g008440.3.1	58.253	60.9427	67.8805	15.5765	26.0081	24.1178	27.1475	33.0829	37.573
Solyc02g069290.3.1	47.808	50.5928	54.5526	48.1097	58.0883	54.4296	40.3708	28.5357	37.5393
Solyc02g070880.1.1	66.8491	54.5104	72.1274	37.8441	50.0131	39.3174	23.3706	32.3687	37.5386
Solyc08g062910.4.1	51.2419	43.6479	40.8118	51.5552	57.4128	55.7991	39.6614	38.3984	37.5314
Solyc08g062640.3.1	38.5847	37.9414	36.2098	35.5535	31.4978	30.8189	27.2619	22.8281	37.5012
Solyc06g082590.1.1	53.3375	46.2758	53.6454	67.9385	59.9222	64.134	43.6582	30.5091	37.4732
Solyc07g048040.1.1	46.5859	34.5447	44.1159	36.3559	35.6579	35.0439	22.9602	30.8425	37.4628
Solyc09g075750.1.1	26.3716	16.1577	14.8229	24.8735	16.1911	19.4335	22.9535	37.0322	37.4458
Solyc11g019910.1.1	2.93124	2.68929	1.68526	7.81479	3.83239	7.2347	46.7265	26.891	37.4077
Solyc03g113950.4.1	39.2437	29.6144	30.4647	34.8489	50.2947	38.5965	18.8784	41.2786	37.3886
Solyc09g090700.1.1	32.1522	29.3817	32.9786	47.446	37.5105	40.3667	37.1397	45.477	37.3722
Solyc07g007060.3.1	33.1185	35.697	27.6957	47.0449	48.9995	42.8995	26.0277	39.2271	37.3425
Solyc05g055060.3.1	38.2122	38.965	36.6979	30.672	39.2719	40.6682	31.2715	26.2173	37.2789
Solyc05g009570.3.1	20.7076	22.0429	23.0496	31.6205	18.3816	25.762	36.1892	44.2892	37.2647
Solyc02g085780.3.1	21.7539	15.0967	17.3121	21.2705	11.6183	18.5708	24.6343	41.8636	37.2578
Solyc12g056980.1.1	54.1665	38.9291	35.797	32.7812	35.8512	34.4963	28.6736	32.1008	37.2543
Solyc10g085420.3.1	46.1519	39.4853	47.0068	42.897	32.99	44.4327	32.9807	24.0479	37.2395
Solyc02g089870.3.1	51.0733	40.4128	40.211	38.7266	40.0111	34.2592	31.338	32.9248	37.2326
Solyc01g099690.3.1	45.9562	42.451	43.1216	33.707	35.292	34.7716	39.228	32.3685	37.2214
Solyc10g086020.3.1	35.3806	40.2961	39.5698	36.1156	27.2584	28.5189	39.7474	46.9765	37.2035
Solyc10g008350.4.1	8.75962	7.09997	9.2384	50.6485	29.9508	44.6856	28.1729	29.7847	37.1985
Solyc11g010810.1.1	42.0411	36.2466	35.1573	25.4139	39.7017	29.2444	30.5291	30.5153	37.1918
Solyc10g076740.3.1	57.6443	44.7129	49.8609	26.4067	30.3385	22.8681	28.641	33.2692	37.1648
Solyc06g060310.3.1	25.9035	23.45	21.6799	19.2862	23.1995	22.2306	45.4242	32.4348	37.1597
Solyc06g073190.3.1	55.2048	52.0566	56.439	23.9928	39.6529	28.7414	42.2991	36.2612	37.1485
Solyc04g079720.4.1	40.2864	35.6601	32.9977	39.0157	38.9489	40.2677	35.2296	29.9261	37.1241
Solyc05g055210.3.1	42.4379	40.2945	36.4702	49.4524	44.889	40.607	37.0665	36.1653	37.1218
Solyc08g078860.4.1	34.8354	31.0783	37.0372	41.5603	30.846	34.8227	29.7352	43.9796	37.0959
Solyc05g008950.4.1	38.8264	31.9448	31.1653	43.2647	37.5579	39.9596	25.2689	41.9546	37.0854
[truncated: 23,210 more rows]
