# Supplementary material for: Genetic Editing of Tomato Golgi-Localized Nucleotide Sugar Transporter 1.1 Promotes Immunity Against Phytophthora infestans
Source: Genes (Basel). 2025 Apr 21;16(4):470. doi: 10.3390/genes16040470 (PMC12026973; doi:10.3390/genes16040470)
Supplement: Supplementary file 1 [file genes-16-00470-s001.zip › Supplemental Table 1-3.xlsx]

## Sheet: Supplemental Table 1
Supplemental Table 1. Primer sequences used in this study.
Primers for transgenic plant validation
SlGONST1.1-3-F1	GGTCGCATTATGATATTTATGGTCT
SlGONST1.1-3-R1	AGGATGAGGATGAAAGACAGTCG
SlGONST1.1-4-F2	AGCTGCAAATAGAAACGACGAA
SlGONST1.1-4-R2	CCAGACTCTGACTAGCCTCCAAG
Primers for qRT-PCR
qSlPR1-F	CCAAGACTATCTTGCGGTTCA
qSlPR1-R	CGCTCTTGAGTTGGCATAGT
qSlPR2-F	TCCAGGTAGAGACAGTGGTAAA
qSlPR2-R	CCTAAATATGTCGCGGTTGAGA
qSlSOD-F	GAATGTCCGGGAGTTGTTTCT
qSlSOD-R	TCTTCTACCAGTTGGCACATTC
qSlWRKY8-F	ATGGCTGTGGAGCTAATGATGG
qSlWRKY8-R	GCATCAGCCACCATTTCAATCTC
qSlPPOD-F	GACTAATGCTCCATGTCCTCGG
qSlPPOD--R	CGGGTCTAAACCAGCGGAATAG
qO8-F	GAAAGGCATAGAAGGTAGA
qO8-R	TAACCGACCAAGTAGTAAA
qSlACTIN-F	ATTGGTGCTGAGAGGTTCCG
qSlACTIN-R	CGGGAAACAGACAGGACACT

## Sheet: Supplemental Table 2
Supplemental Table 2. The coding sequence(CDs) of SlGONST1.1.
> Solyc11T001957 ATGAATCCAAGAAGCTTACCCGTGGCTGCCTCTCTGGATGCTCCTGATCCAGTTTTGGAAAGGGTTCTTATAGAGGACACTAAAAATAGTAGCCAAGGCGGGGATAGGAACTTAGCTCATCAACCAATTTTGCTGGATCAGGTCTCCAAATCTTTCAGAGGAGAAGTAGTGAACAGATCTTTATCCATGAAAGCTGCAAATAGAAACGACGAAGATTTGGAAAATGGGATGTTGGAGAAAGACATAGAGAAGTCAGTACGCAGCAATAAAGGTTTCACAGTACACAACAAGGCCTTGCTATCTGGAATCGCTTATTGTATTTCTTCCTGTAGCATGATATTAGTGAATAAGTATGTACTTTCCAGCTATGACTTTAATGCGG…

## Sheet: Supplemental Table 3
Supplemental Table 3. The amino acid sequence of SlGONST1.1.
>S.lycopersicum ITAG5.0|Solyc11T001957 MNPRSLPVAASLDAPDPVLERVLIEDTKNSSQGGDRNLAHQPILLDQVSKSFRGEVVNRSLSMKAANRNDEDLENGMLEKDIEKSVRSNKGFTVHNKALLSGIAYCISSCSMILVNKYVLSSYDFNAGISLMVYQNFVSVVVVSSLRVFGIISTEPLTWRLVRVWLPVNVIFVGMLITSMFRSHALHLLLLDAQFSEISFSISGSNLHASVSFTTSNFKATLGVQMVALFVGRLKYINVAMVTVLKNVTNVITAVGEMYLFNKTHDNKVWTALFLMIISAVTGGITDLSFHAIGYTWQIINCFLTASYSLTLRRVMDTAKQVTKSGNLDEFSMVLLNNTLSLPLGILLILLFNEMDYLSR…
